# Supplementary material for: Predicting m-health acceptance from the perspective of unified theory of acceptance and use of technology
Source: Sci Rep. 2024 Jan 3;14:339. doi: 10.1038/s41598-023-50436-2 (PMC10764358; doi:10.1038/s41598-023-50436-2)
Supplement: Supplementary file 1 — Supplementary Information 1. [file 41598_2023_50436_MOESM1_ESM.csv]

Gender	Age	MGAA	Education	MGAE	Monthly_Income	MGAI	Province	HCS1	HCS3	HCS4	HCS5	HMO1	HMO2	HMO3	HMO5	PCMI1	PCMI2	PCMI4	PCMI5	PUS1	PUS2	PUS3	PUS4	PCN1	PCN3	PCN4	PCN5	PTA1	PTA2	PTA3	PTA5	PPP1	PPP2	PPP3	PPP4	PPV1	PPV2	PPV4	PPV5	UAI1	UIA2	UIA3	UIA5	ADA1	Random	HCS	HMO	PTA	PCM
1	1	1	1	1	2	1	1	1	1	1	1	5	5	5	5	2	1	1	1	5	5	5	5	5	5	5	5	5	5	5	5	1	1	1	2	1	1	1	1	1	1	1	1	1	47.2693439274903	1	5	5	1.25
1	1	1	1	1	2	1	1	1	1	1	1	5	5	5	5	2	1	1	1	5	5	5	5	2	1	1	1	5	5	5	5	1	1	1	2	1	1	1	1	1	1	1	1	1	49.8883630162799	1	5	5	1.25
1	1	1	2	1	2	1	2	1	1	1	2	1	1	1	1	1	1	2	1	5	5	5	5	2	1	1	1	5	5	5	5	1	1	1	2	1	1	1	1	1	1	1	1	1	49.1733555021866	1.25	1	5	1.25
1	1	1	2	1	2	1	2	1	1	1	2	1	1	1	1	1	1	2	1	5	5	5	5	2	1	1	1	5	5	5	5	1	1	1	2	1	1	1	1	1	1	1	1	1	48.9186752609854	1.25	1	5	1.25
2	1	1	3	2	1	1	2	3	1	4	1	5	5	5	5	1	1	1	1	5	5	5	5	1	1	1	1	5	5	5	5	1	5	1	1	1	1	1	1	1	1	1	1	4	44.4321508577181	2.25	5	5	1
2	2	2	3	2	2	1	2	3	4	4	1	5	5	5	5	1	1	1	1	5	5	5	5	1	1	1	1	5	5	5	5	1	5	1	1	1	1	1	1	1	1	1	1	4	44.6988277658856	3	5	5	1
1	1	1	1	1	4	2	1	1	2	1	1	5	5	5	5	3	2	3	1	1	1	1	1	5	5	5	5	5	5	5	5	1	5	1	1	1	1	1	1	5	5	5	5	1	49.0481483304068	1.25	5	5	2.25
1	1	1	1	1	4	2	1	1	2	1	1	5	5	5	5	3	2	3	1	1	1	1	1	5	5	5	5	5	5	5	5	1	5	1	1	1	1	1	1	5	5	5	5	1	54.9016631331349	1.25	5	5	2.25
1	2	2	5	2	4	2	2	4	5	2	2	4	4	5	5	4	5	5	4	5	4	5	5	5	5	5	5	5	5	5	5	5	5	4	5	2	2	1	1	3	4	3	3	5	49.4402432892599	3.25	4.5	5	4.5
2	1	1	1	1	1	1	1	1	1	2	1	5	5	5	5	1	2	2	1	2	2	1	2	5	5	5	5	5	5	5	5	1	2	1	2	1	2	2	1	1	2	1	1	2	49.0491186750429	1.25	5	5	1.5
2	1	1	1	1	1	1	1	1	3	4	3	3	4	4	4	4	4	2	1	2	2	1	2	5	5	5	5	5	5	5	5	1	2	1	2	1	2	2	1	5	5	5	5	2	48.9788364865345	2.75	3.75	5	2.75
2	1	1	1	1	1	1	5	4	4	4	3	3	3	3	4	1	2	2	2	4	3	1	4	5	5	5	5	5	5	5	5	2	4	4	3	4	4	2	1	5	5	5	5	3	46.5189878013472	3.75	3.25	5	1.75
2	1	1	2	1	1	1	2	5	4	5	3	5	3	3	4	1	1	1	1	5	5	5	5	5	5	5	5	5	5	5	5	3	4	4	4	2	3	3	1	3	2	2	1	4	54.2817625637008	4.25	3.75	5	1
2	1	1	2	1	1	1	1	5	5	5	5	5	5	5	5	4	3	4	4	3	3	3	4	5	5	5	5	5	5	5	5	5	4	3	3	4	4	3	1	4	4	3	3	3	47.3838662961986	5	5	5	3.75
2	1	1	2	1	1	1	1	5	5	5	5	5	5	5	5	4	3	4	4	3	3	3	4	5	5	5	5	5	5	5	5	5	4	3	3	4	4	3	1	4	4	3	3	3	48.6576316867177	5	5	5	3.75
1	1	1	1	1	3	2	1	4	3	5	4	5	3	2	4	5	5	5	4	5	1	5	5	5	5	5	5	5	5	5	5	1	4	4	4	5	5	3	1	3	3	2	4	5	44.6443881846602	4	3.5	5	4.75
2	1	1	2	1	1	1	1	5	5	5	5	1	5	5	5	5	5	5	5	5	5	5	5	5	5	5	5	5	5	5	5	5	5	5	1	5	1	5	1	5	5	5	5	5	45.4276480171214	5	4	5	5
2	1	1	2	1	2	1	1	4	4	5	5	5	5	3	4	5	4	5	5	4	5	5	5	5	5	5	5	5	5	5	5	4	5	4	5	4	3	5	1	5	2	5	5	5	53.0391833818716	4.5	4.25	5	4.75
2	1	1	2	1	2	1	1	4	4	5	5	5	5	3	4	5	4	5	5	4	5	5	5	5	5	5	5	5	5	5	5	4	5	4	5	4	3	5	1	5	2	5	5	5	52.2050830413469	4.5	4.25	5	4.75
2	1	1	2	1	3	2	2	4	4	5	2	4	4	3	4	2	2	2	2	3	2	2	2	5	5	5	5	5	5	5	5	2	1	2	4	2	2	1	2	5	5	5	5	4	51.751763550635	3.75	3.75	5	2
2	1	1	2	1	1	1	1	4	4	4	3	1	1	1	1	3	1	2	2	2	2	1	2	5	5	5	5	5	5	5	5	3	2	2	2	2	2	2	2	5	5	5	5	2	50.0426350057575	3.75	1	5	2
2	1	1	2	1	1	1	1	4	4	4	3	1	1	1	1	3	1	2	2	2	2	1	2	5	5	5	5	5	5	5	5	3	2	2	2	2	2	2	2	5	5	5	5	2	47.359173500469	3.75	1	5	2
1	1	1	2	1	1	1	1	4	4	4	3	4	2	2	2	4	2	4	4	4	2	2	2	5	5	5	5	5	5	5	5	2	2	2	2	2	2	2	2	4	2	3	2	3	54.5501485974721	3.75	2.5	5	3.5
1	1	1	2	1	4	2	2	4	4	4	3	3	3	3	3	2	2	3	3	3	3	3	3	5	5	5	5	5	5	5	5	3	3	3	3	2	3	2	2	2	3	2	2	4	49.2009559109433	3.75	3	5	2.5
2	1	1	2	1	2	1	2	5	3	4	1	5	5	5	5	1	1	1	1	5	5	5	5	5	5	5	5	5	5	5	5	3	3	2	2	3	2	3	2	3	2	2	2	4	49.9557879632863	3.25	5	5	1
1	2	2	2	1	2	1	1	5	3	4	1	5	5	5	5	1	1	1	1	5	5	5	5	3	2	2	4	5	5	5	5	3	3	2	2	3	2	3	2	3	2	2	2	4	54.0907149015699	3.25	5	5	1
2	1	1	2	1	1	1	2	5	5	5	5	5	3	5	4	4	3	3	5	3	3	3	3	3	3	3	3	5	5	5	5	3	4	3	3	1	3	3	2	2	2	3	1	4	49.3579012093324	5	4.25	5	3.75
2	1	1	1	1	2	1	2	5	4	5	3	5	3	3	4	3	4	3	4	4	4	4	4	4	3	3	3	5	5	5	5	3	4	3	4	3	3	3	2	2	3	2	2	4	49.0443053908434	4.25	3.75	5	3.5
2	1	1	2	1	1	1	1	5	5	5	5	5	5	5	5	3	3	5	3	5	3	3	3	4	3	3	3	5	5	5	5	3	3	3	4	3	3	3	2	5	4	4	4	5	52.0863105987489	5	5	5	3.5
2	1	1	2	1	1	1	3	4	4	4	4	4	4	4	4	2	2	4	2	3	3	3	2	3	3	3	3	5	5	5	5	3	2	3	3	3	3	3	2	2	4	2	4	3	47.0575993446984	4	4	5	2.5
2	1	1	2	1	1	1	3	4	2	4	4	4	4	4	4	4	4	4	2	3	3	3	2	3	3	3	3	5	5	5	5	3	2	3	3	3	3	3	2	2	4	2	4	3	49.9896678353952	3.5	4	5	3.5
2	1	1	1	1	2	1	1	1	3	1	5	1	3	1	5	2	4	5	3	3	4	5	2	3	2	4	3	3	2	2	3	5	2	4	3	2	4	3	2	3	4	3	4	5	53.1734022297194	2.5	2.5	2.5	3.5
1	1	1	2	1	1	1	2	4	5	5	3	4	2	3	5	5	4	3	4	4	3	5	4	5	4	4	4	3	4	4	5	5	5	4	4	4	4	3	2	3	4	4	5	3	45.8455128809936	4.25	3.5	4	4
1	3	2	4	2	1	1	1	5	4	5	5	4	4	4	5	4	3	4	4	4	4	4	4	4	4	3	4	4	2	4	4	4	4	4	4	4	3	4	2	4	4	4	4	4	49.1584393796083	4.75	4.25	3.5	3.75
1	3	2	4	2	1	1	1	5	4	5	5	4	4	4	5	4	3	4	4	4	4	4	4	4	4	3	4	4	2	4	4	4	4	4	4	4	3	4	2	4	4	4	4	4	47.6610817537861	4.75	4.25	3.5	3.75
2	1	1	2	1	1	1	2	5	5	5	4	5	3	4	5	4	4	4	4	4	4	4	3	4	4	4	3	4	4	4	4	3	3	3	2	1	4	4	2	4	4	4	3	5	49.0563540898365	4.75	4.25	4	4
1	2	2	2	1	2	1	2	4	4	5	4	5	4	4	5	2	2	3	4	4	2	4	4	4	4	4	4	4	4	4	4	4	4	4	2	2	4	4	2	2	2	2	2	4	46.5825880129787	4.25	4.5	4	2.75
1	1	1	2	1	2	1	1	4	5	5	5	1	4	2	4	2	4	4	4	4	4	4	4	4	4	4	4	4	2	4	4	5	4	4	4	4	4	4	2	4	4	4	4	4	53.4422986316197	4.75	2.75	3.5	3.5
1	1	1	2	1	2	1	1	4	5	5	5	1	4	2	4	2	4	4	4	4	4	4	4	4	4	4	4	4	2	4	4	5	4	4	4	4	4	4	2	4	4	4	4	4	54.0640451383441	4.75	2.75	3.5	3.5
2	1	1	2	1	1	1	1	5	5	5	4	5	5	5	5	3	3	5	5	4	5	3	3	4	5	5	4	5	2	3	5	5	3	4	4	5	5	5	2	5	3	4	5	4	46.33327897497	4.75	5	3.75	4
2	1	1	2	1	1	1	4	5	5	5	2	4	4	5	4	3	2	4	4	1	2	1	3	2	3	2	1	1	3	3	4	3	3	2	2	3	2	1	3	4	4	3	1	1	49.8990492397303	4.25	4.25	2.75	3.25
1	1	1	2	1	1	1	1	4	4	4	4	5	5	5	4	4	3	3	5	2	2	2	2	1	1	2	3	2	3	3	4	4	2	2	1	1	2	2	3	5	4	3	4	2	51.1993592748164	4	4.75	3	3.75
2	1	1	1	1	3	2	1	4	3	2	3	4	5	4	5	5	4	4	5	5	3	4	3	3	2	2	3	2	3	3	3	3	3	2	3	2	2	2	3	5	4	3	4	4	50.079186726465	3	4.5	2.75	4.5
1	2	2	4	2	3	2	2	1	4	3	3	2	2	3	1	2	4	1	1	5	5	5	5	4	5	3	2	5	3	2	2	5	3	1	4	3	2	2	3	2	1	1	3	4	51.2197734247137	2.75	2	3	2
2	1	1	2	1	3	2	2	1	4	3	3	2	2	3	1	2	4	1	1	5	5	5	5	4	5	3	2	5	3	2	2	5	3	1	4	3	2	2	3	2	1	1	3	3	50.38151982796	2.75	2	3	2
2	1	1	2	1	1	1	1	1	2	3	3	3	3	3	3	3	4	4	3	2	3	3	3	3	3	2	3	2	3	2	1	1	3	2	3	3	2	2	3	3	4	3	2	3	49.0461354944632	2.25	3	2	3.5
2	1	1	2	1	1	1	1	1	4	4	3	4	4	4	4	4	4	4	3	2	3	3	3	3	3	2	3	2	3	2	1	1	3	2	3	3	2	2	3	3	4	3	2	3	52.47943908693	3	4	2	3.75
2	2	2	1	1	1	1	3	4	4	4	4	4	4	4	4	5	5	4	5	4	4	4	4	4	4	2	2	2	3	4	4	4	4	4	4	4	2	2	3	5	5	5	4	4	50.1981902325627	4	4	3.25	4.75
2	2	2	1	1	1	1	3	4	4	4	4	4	4	4	4	5	5	4	5	4	4	4	4	4	4	2	2	2	3	4	4	4	4	4	4	4	2	2	3	5	5	5	4	4	50.1784556544427	4	4	3.25	4.75
2	1	1	2	1	1	1	2	5	4	4	3	5	3	3	2	3	3	3	3	3	5	4	3	5	2	2	2	4	4	3	1	2	4	4	3	3	3	2	3	3	4	2	3	4	50.9232503934284	4	3.25	3	3
1	1	1	1	1	2	1	1	2	3	3	2	4	3	4	3	3	5	5	2	2	3	5	3	2	3	3	2	2	3	3	4	2	3	2	2	3	3	2	3	2	2	3	3	2	46.4213708157878	2.5	3.5	3	3.75
2	1	1	2	1	1	1	3	1	1	2	2	2	3	2	4	3	3	3	5	3	4	4	4	5	5	5	5	3	2	5	5	5	2	3	3	2	2	3	3	2	1	1	4	5	42.8223680217606	1.5	2.75	3.75	3.5
1	1	1	1	1	1	1	1	2	2	2	2	2	2	2	2	3	3	3	2	3	3	3	3	3	3	3	3	3	3	3	3	2	2	2	3	2	2	3	3	3	3	3	3	4	52.382998553688	2	2	3	2.75
1	2	2	5	2	1	1	1	4	5	4	1	1	4	1	1	4	4	5	4	4	4	2	2	2	2	3	2	3	3	3	3	4	2	3	2	2	3	3	3	4	3	2	2	4	53.2253638614644	3.5	1.75	3	4.25
1	2	2	4	2	6	2	2	4	4	4	4	4	4	4	4	1	1	1	4	3	3	4	3	4	4	3	4	4	3	3	1	4	4	4	5	3	3	3	3	4	1	4	1	5	51.2282533129179	4	4	2.75	1.75
1	1	1	2	1	1	1	2	4	4	4	3	4	3	4	4	3	3	3	3	3	3	4	4	3	4	4	4	3	3	3	3	4	4	4	4	3	3	3	3	3	3	3	3	4	47.0897085470896	3.75	3.75	3	3
1	3	2	2	1	3	2	2	4	4	4	4	4	4	4	4	4	4	4	4	4	4	4	4	4	3	3	3	3	3	3	4	4	4	4	4	3	3	3	3	4	4	4	4	4	48.6486453866824	4	4	3.25	4
1	3	2	2	1	3	2	2	4	4	4	4	4	4	4	4	4	4	4	4	4	4	4	4	4	3	3	3	3	3	3	4	4	4	4	4	3	3	3	3	4	4	4	4	4	57.0394754925834	4	4	3.25	4
2	1	1	2	1	1	1	1	5	4	4	4	4	4	4	4	4	4	4	4	4	4	3	4	4	3	3	4	3	3	3	3	3	4	4	4	3	3	3	3	4	4	4	4	4	47.9803048948366	4.25	4	3	4
2	1	1	2	1	1	1	1	5	4	4	4	4	4	4	4	4	4	4	4	4	4	3	4	4	3	3	4	3	3	3	3	3	4	4	4	3	3	3	3	4	4	4	4	4	48.5441469283826	4.25	4	3	4
1	1	1	2	1	1	1	2	5	5	4	4	4	4	4	5	3	3	2	3	3	3	4	3	4	3	3	4	3	3	3	3	5	3	3	4	3	3	3	3	3	3	3	3	3	53.1802458738769	4.5	4.25	3	2.75
1	1	1	2	1	1	1	2	5	5	4	4	4	4	4	5	3	3	2	3	3	3	4	3	4	3	3	4	3	3	3	3	5	3	3	4	3	3	3	3	3	3	3	3	3	52.9081768575553	4.5	4.25	3	2.75
2	1	1	1	1	1	1	1	5	5	3	5	5	5	5	5	1	3	3	3	3	5	3	3	4	3	3	4	3	3	3	3	5	3	3	4	3	3	3	3	3	3	5	3	3	46.6565883019286	4.5	5	3	2.5
1	2	2	4	2	5	2	4	4	4	4	4	4	3	3	4	4	3	3	4	4	4	3	3	3	3	3	4	3	3	3	3	4	3	4	3	3	3	3	3	4	4	3	3	3	55.283340710681	4	3.5	3	3.5
1	2	2	4	2	5	2	4	4	4	4	4	4	4	4	4	4	4	3	4	4	4	3	3	3	3	3	4	3	3	3	3	4	3	4	3	3	3	3	3	4	4	3	3	3	51.4408726381895	4	4	3	3.75
2	1	1	1	1	1	1	5	4	3	3	4	1	1	1	1	3	3	3	3	3	3	3	4	3	3	3	3	3	3	3	3	3	4	3	3	3	3	3	3	3	3	3	3	3	48.0068350358929	3.5	1	3	3
2	1	1	1	1	1	1	5	4	3	3	4	1	1	1	1	3	3	3	3	3	3	3	4	3	3	3	3	3	3	3	3	3	4	3	3	3	3	3	3	3	3	3	3	3	49.6680877687818	3.5	1	3	3
2	1	1	2	1	1	1	5	5	4	4	3	5	4	4	4	4	4	4	4	3	3	3	3	3	3	3	3	3	3	3	4	4	3	3	3	3	3	3	3	4	3	3	3	3	53.4137474827842	4	4.25	3.25	4
2	1	1	2	1	1	1	5	5	4	4	3	5	4	4	4	4	4	4	4	3	3	3	3	3	3	3	3	3	3	3	4	4	3	3	3	3	3	3	3	4	3	3	3	3	53.1102795286145	4	4.25	3.25	4
2	1	1	2	1	3	2	1	4	5	3	2	1	1	1	1	3	2	3	3	3	3	3	3	3	3	3	3	3	3	3	3	3	3	3	3	3	3	3	3	3	3	3	3	3	43.6227023033218	3.5	1	3	2.75
2	1	1	2	1	3	2	1	4	5	3	2	1	1	1	1	3	2	3	3	3	3	3	3	3	3	3	3	3	3	3	3	3	3	3	3	3	3	3	3	3	3	3	3	3	55.1295526931249	3.5	1	3	2.75
2	1	1	3	2	1	1	1	2	2	2	3	3	3	3	3	3	3	3	3	3	3	3	3	3	3	3	3	3	3	3	3	3	3	3	3	3	3	3	3	3	3	3	3	3	48.6696083991211	2.25	3	3	3
2	1	1	3	2	1	1	1	2	2	2	3	3	3	3	3	3	3	3	3	3	3	3	3	3	3	3	3	3	3	3	3	3	3	3	3	3	3	3	3	3	3	3	3	3	51.3873015380644	2.25	3	3	3
2	1	1	2	1	5	2	1	3	5	4	4	3	4	4	4	3	3	3	3	3	3	3	3	3	3	3	3	3	3	3	3	3	3	3	3	3	3	3	3	3	3	3	3	3	49.7569321737101	4	3.75	3	3
2	1	1	2	1	5	2	1	3	5	4	4	3	4	4	4	3	3	3	3	3	3	3	3	3	3	3	3	3	3	3	3	3	3	3	3	3	3	3	3	3	3	3	3	3	45.7865347392439	4	3.75	3	3
2	1	1	2	1	1	1	1	5	5	5	5	4	5	5	5	3	3	3	3	3	3	3	3	3	3	3	3	3	3	3	3	3	3	3	3	3	3	3	3	3	3	3	3	3	52.6107567732272	5	4.75	3	3
2	1	1	2	1	1	1	1	5	5	5	5	4	5	5	5	3	3	3	3	3	3	3	3	3	3	3	3	3	3	3	3	3	3	3	3	3	3	3	3	3	3	3	3	3	48.5738101644141	5	4.75	3	3
1	1	1	2	1	1	1	2	4	4	5	4	5	4	4	4	3	3	3	3	3	3	3	3	3	3	3	3	3	3	3	3	3	3	3	3	3	3	3	3	3	3	3	3	4	47.2889664495533	4.25	4.25	3	3
2	1	1	2	1	2	1	1	5	5	5	4	5	5	5	5	3	3	3	3	3	3	3	3	3	3	3	3	3	3	3	3	3	3	3	3	3	3	3	3	3	3	3	3	3	44.0344978394642	4.75	5	3	3
2	1	1	2	1	2	1	1	5	5	5	4	5	5	5	5	3	3	3	3	3	3	3	3	3	3	3	3	3	3	3	3	3	3	3	3	3	3	3	3	3	3	3	3	3	52.2892261680205	4.75	5	3	3
2	1	1	2	1	1	1	1	5	4	5	5	5	5	4	5	3	3	3	3	3	3	3	3	3	3	3	3	3	3	3	3	3	3	3	3	3	3	3	3	3	3	3	3	3	48.7573085191552	4.75	4.75	3	3
2	1	1	2	1	1	1	1	5	4	5	5	5	5	4	5	3	3	3	3	3	3	3	3	3	3	3	3	3	3	3	3	3	3	3	3	3	3	3	3	3	3	3	3	3	47.5095083388502	4.75	4.75	3	3
2	1	1	2	1	1	1	2	5	5	5	5	5	5	5	5	5	5	3	3	3	3	3	3	3	3	3	3	3	3	3	3	3	3	3	3	3	3	3	3	3	3	3	3	4	47.4039141867917	5	5	3	4
2	1	1	2	1	2	1	1	3	4	3	4	4	4	4	3	4	4	4	3	3	3	3	3	3	3	3	3	3	3	3	3	3	3	3	3	3	3	3	3	3	3	3	3	3	43.8651615457631	3.5	3.75	3	3.75
2	1	1	2	1	2	1	1	3	4	3	4	4	4	4	3	4	4	4	3	3	3	3	3	3	3	3	3	3	3	3	3	3	3	3	3	3	3	3	3	3	3	3	3	3	48.5716022477695	3.5	3.75	3	3.75
2	1	1	3	2	1	1	1	4	3	3	4	4	4	4	4	3	3	3	4	3	3	3	3	3	3	3	3	3	3	3	3	3	3	3	3	3	3	3	3	4	3	3	3	3	44.1134236614135	3.5	4	3	3.25
2	1	1	3	2	1	1	1	4	3	3	4	4	4	4	4	3	3	3	4	3	3	3	3	3	3	3	3	3	3	3	3	3	3	3	3	3	3	3	3	4	3	3	3	3	44.8349717993305	3.5	4	3	3.25
2	1	1	1	1	1	1	3	5	4	4	4	4	4	4	4	3	3	3	4	3	3	3	3	3	3	3	3	3	3	3	3	3	3	3	3	3	3	3	3	4	4	3	3	3	51.122389828379	4.25	4	3	3.25
2	1	1	1	1	1	1	3	5	4	4	4	4	4	4	4	3	3	3	4	3	3	3	3	3	3	3	3	3	3	3	3	3	3	3	3	3	3	3	3	4	4	3	3	3	52.1278021529587	4.25	4	3	3.25
2	1	1	3	2	2	1	1	4	5	5	5	5	5	5	5	5	5	3	4	3	3	3	3	3	3	3	3	3	3	3	3	3	3	3	3	3	3	3	3	4	4	4	4	3	48.3092476758428	4.75	5	3	4.25
2	1	1	3	2	2	1	1	4	4	4	3	4	4	4	4	3	3	4	4	3	3	3	3	3	3	3	3	3	3	3	3	3	3	3	3	3	3	3	3	4	4	4	4	3	51.1462815386387	3.75	4	3	3.5
1	2	2	4	2	2	1	2	5	5	5	3	3	3	3	4	3	2	2	5	4	4	4	4	3	3	3	3	3	3	3	3	3	3	3	3	3	3	3	3	3	3	3	3	4	55.0524295613187	4.5	3.25	3	3
2	1	1	2	1	6	2	2	5	5	5	5	5	3	5	5	4	3	4	4	3	3	4	4	3	3	3	4	2	2	4	4	2	3	3	3	3	3	3	3	2	2	2	2	4	50.2297468669621	5	4.5	3	3.75
2	1	1	2	1	1	1	1	1	3	1	3	3	3	3	3	4	4	3	3	3	3	3	3	3	3	3	3	3	3	3	3	1	3	3	3	3	3	3	3	3	3	3	3	3	52.2191639154906	2	3	3	3.5
2	1	1	2	1	1	1	1	1	3	1	3	3	3	3	3	4	4	3	3	3	3	3	3	3	3	3	3	3	3	3	3	1	3	3	3	3	3	3	3	3	3	3	3	3	45.9990895196483	2	3	3	3.5
2	1	1	1	1	1	1	1	4	4	4	2	3	4	4	4	3	3	3	2	5	3	4	4	2	3	3	3	3	3	4	3	3	4	3	2	3	3	3	3	2	3	3	3	4	46.8908580387386	3.5	3.75	3.25	2.75
1	1	1	1	1	1	1	5	1	1	2	2	3	2	3	5	2	3	2	2	3	2	3	2	2	3	3	3	3	3	2	3	3	2	3	2	3	3	3	3	2	2	2	3	2	46.9010632009748	1.5	3.25	2.75	2.25
1	1	1	1	1	1	1	5	1	4	4	4	4	4	4	4	4	4	4	2	3	2	3	2	2	3	3	3	3	3	2	3	3	2	3	2	3	3	3	3	2	2	2	3	2	49.3216423556839	3.25	4	2.75	3.5
1	1	1	1	1	1	1	1	4	4	3	4	4	4	4	4	3	3	4	3	4	4	4	4	4	4	3	3	3	3	3	4	4	4	4	4	4	3	3	3	3	4	4	4	4	50.781112002232	3.75	4	3.25	3.25
1	1	1	1	1	1	1	1	4	4	3	4	4	4	4	4	3	3	4	3	4	4	4	4	4	4	3	3	3	3	3	4	4	4	4	4	4	3	3	3	3	4	4	4	4	46.2067903564307	3.75	4	3.25	3.25
2	1	1	2	1	5	2	1	4	4	4	4	4	4	4	4	3	3	4	4	4	4	4	4	4	4	3	3	3	3	4	3	4	4	4	4	4	3	3	3	4	4	4	4	4	55.2256256403427	4	4	3.25	3.5
2	1	1	2	1	5	2	1	4	4	4	4	4	4	4	4	3	3	4	4	4	4	4	4	4	4	3	3	3	3	4	3	4	4	4	4	4	3	3	3	4	4	4	4	4	47.8952999386414	4	4	3.25	3.5
1	2	2	3	2	2	1	1	4	3	4	5	4	3	5	5	3	3	4	4	4	5	3	4	4	4	3	3	3	3	3	4	4	4	4	4	4	3	3	3	4	3	4	3	3	46.1561287397685	4	4.25	3.25	3.5
1	1	1	1	1	2	1	1	4	4	4	4	4	4	4	4	4	4	4	4	4	4	4	4	4	4	3	4	3	3	4	4	4	4	4	4	4	3	3	3	4	4	4	4	4	51.2976948666682	4	4	3.5	4
1	1	1	1	1	2	1	1	4	4	4	4	4	4	4	4	4	4	4	4	4	4	4	4	4	4	3	4	3	3	4	4	4	4	4	4	4	3	3	3	4	4	4	4	4	50.7161195084938	4	4	3.5	4
2	1	1	1	1	1	1	1	4	4	4	4	4	4	4	4	3	3	5	5	5	5	5	5	3	5	5	5	5	5	5	4	4	4	4	4	4	3	3	3	3	3	5	4	4	46.9777550965984	4	4	4.75	4
2	1	1	1	1	5	2	1	4	5	4	5	4	5	3	4	3	3	3	4	4	4	4	3	4	4	3	3	3	3	3	3	4	3	4	4	4	3	3	3	4	4	4	4	4	53.1818602775141	4.5	4	3	3.25
2	1	1	1	1	5	2	1	4	5	4	5	4	5	3	4	3	3	3	4	4	4	4	3	4	4	3	3	3	3	3	3	4	3	4	4	4	3	3	3	4	4	4	4	4	49.4568134347993	4.5	4	3	3.25
1	1	1	2	1	5	2	3	4	2	5	3	1	1	1	1	3	5	3	3	4	4	3	3	3	4	3	3	3	3	3	3	4	3	4	3	4	3	3	3	3	4	3	3	3	48.3211718758011	3.5	1	3	3.5
1	1	1	2	1	5	2	3	4	5	5	4	5	5	4	4	4	4	4	3	4	4	3	3	3	4	3	3	3	3	3	3	4	3	4	3	4	3	3	3	3	4	3	3	3	54.3557536105282	4.5	4.5	3	3.75
1	1	1	2	1	2	1	1	5	5	5	5	5	5	5	5	5	5	1	4	4	3	4	3	3	4	3	3	3	3	3	3	4	3	4	3	4	3	3	3	4	3	4	4	4	52.0523742735675	5	5	3	3.75
1	1	1	2	1	2	1	1	5	4	5	5	5	5	5	5	3	2	3	4	4	3	4	3	3	4	3	3	3	3	3	3	4	3	4	3	4	3	3	3	4	3	4	4	4	50.0642733044867	4.75	5	3	3
1	1	1	2	1	4	2	2	5	5	5	2	5	4	5	3	4	4	5	5	3	4	4	3	3	4	3	3	3	3	3	3	3	3	3	3	4	3	3	3	5	2	5	3	3	52.530314373144	4.25	4.25	3	4.5
1	1	1	3	2	1	1	2	4	4	5	3	4	2	2	4	1	1	1	1	5	5	5	5	4	3	3	3	3	3	3	3	2	3	3	3	4	3	3	3	4	4	4	3	4	54.5680644244799	4	3	3	1
1	1	1	2	1	3	2	1	4	3	3	4	3	4	4	3	3	3	3	3	3	3	3	3	3	4	3	3	3	3	4	1	1	3	3	3	4	3	3	3	3	3	3	3	3	49.2902483095492	3.5	3.5	2.75	3
1	1	1	2	1	3	2	1	4	3	3	4	3	4	4	3	3	3	3	3	3	3	3	3	3	4	3	3	3	3	4	1	1	3	3	3	4	3	3	3	3	3	3	3	3	45.0969420980792	3.5	3.5	2.75	3
2	1	1	2	1	1	1	2	5	5	5	2	5	4	5	5	3	1	1	5	4	3	5	4	5	5	4	5	3	3	3	3	3	3	4	5	5	3	3	3	1	1	4	1	4	48.255100642287	4.25	4.75	3	2.5
2	1	1	2	1	1	1	2	5	5	5	3	5	3	4	4	2	2	2	5	3	4	4	4	4	4	3	5	4	3	3	3	5	4	5	5	3	4	3	3	3	4	4	2	1	52.3715519840578	4.5	4	3.25	2.75
1	1	1	1	1	1	1	5	4	5	4	5	5	4	5	4	4	3	3	4	4	3	3	3	3	3	4	4	3	3	3	3	4	3	3	3	3	4	3	3	4	5	4	4	4	48.5457801262499	4.5	4.5	3	3.5
2	1	1	2	1	1	1	2	5	4	5	3	4	4	3	5	2	2	4	4	2	3	3	4	2	3	3	3	3	4	4	3	4	3	3	3	3	4	3	3	4	4	3	3	4	45.3686521112347	4.25	4	3.5	3
1	1	1	1	1	1	1	5	4	4	4	3	3	4	5	5	5	5	5	4	4	3	3	3	3	3	4	4	3	3	3	3	4	3	3	3	3	4	3	3	4	5	4	4	4	48.5876288832259	3.75	4.25	3	4.75
2	1	1	3	2	2	1	1	5	5	5	5	5	5	5	5	4	4	4	4	4	4	4	5	4	4	4	3	3	3	3	3	4	5	4	4	4	4	3	3	4	4	4	4	4	50.6511579117033	5	5	3	4
2	1	1	3	2	2	1	1	5	5	5	5	5	5	5	5	4	4	4	4	4	4	4	5	4	4	4	3	3	3	3	3	4	5	4	4	4	4	3	3	4	4	4	4	4	46.2309241527889	5	5	3	4
1	1	1	2	1	1	1	2	4	4	4	5	4	5	4	4	4	4	4	4	4	4	5	4	4	4	5	4	4	4	4	4	5	4	4	4	4	4	3	3	4	5	4	3	3	48.4543794896462	4.25	4.25	4	4
2	1	1	3	2	1	1	3	4	1	1	4	5	5	5	5	4	4	4	3	4	4	4	4	5	5	5	5	5	5	5	4	4	4	4	4	4	4	3	3	4	4	4	3	4	51.2818993351388	2.5	5	4.75	3.75
1	3	2	3	2	5	2	4	4	4	4	4	4	4	4	4	4	4	2	4	4	4	3	4	4	4	4	3	3	3	4	4	3	4	4	4	4	4	3	3	4	5	4	3	4	49.3405602848722	4	4	3.5	3.5
1	3	2	3	2	5	2	4	4	4	5	5	5	3	3	4	1	1	3	4	4	4	3	4	4	4	4	3	3	3	4	4	3	4	4	4	4	4	3	3	4	5	4	3	4	50.8127697301203	4.5	3.75	3.5	2.25
2	1	1	2	1	2	1	2	4	4	5	4	5	4	4	4	3	3	3	3	3	3	3	3	3	3	3	4	3	4	3	3	4	4	3	4	4	4	3	3	3	3	3	3	4	51.5969983169248	4.25	4.25	3.25	3
1	2	2	3	2	5	2	5	5	5	5	5	5	5	5	5	3	4	4	4	4	4	4	4	4	4	4	4	3	3	4	4	4	4	3	4	4	4	3	3	4	5	4	4	4	42.1535627349949	5	5	3.5	3.75
1	2	2	2	1	5	2	5	5	5	5	5	5	5	5	5	3	4	4	4	4	4	4	4	4	4	4	4	3	3	4	4	4	4	3	4	4	4	3	3	4	5	4	4	4	48.9118933011866	5	5	3.5	3.75
1	4	2	5	2	5	2	4	5	5	5	4	4	4	2	3	4	4	4	4	4	4	4	4	4	3	3	4	3	4	3	3	4	4	3	4	4	4	3	3	3	3	3	3	5	50.7119465025766	4.75	3.25	3.25	4
1	1	1	2	1	2	1	2	4	3	4	4	5	4	4	4	3	3	4	4	3	4	3	3	4	4	4	3	3	3	3	4	3	3	3	4	4	4	3	3	4	4	4	4	3	50.3665529137286	3.75	4.25	3.25	3.5
1	1	1	2	1	2	1	2	4	5	4	4	4	4	4	4	4	4	4	4	3	4	3	3	4	4	4	3	3	3	3	4	3	3	3	4	4	4	3	3	4	4	4	4	3	52.6126032907272	4.25	4	3.25	4
2	1	1	2	1	2	1	1	5	4	4	4	4	4	4	4	4	4	1	5	4	4	3	3	4	4	4	3	3	3	4	3	3	3	3	4	4	4	3	3	5	3	4	4	4	45.313648279428	4.25	4	3.25	3.5
2	1	1	2	1	2	1	1	5	4	4	4	5	5	5	5	3	3	4	5	4	4	3	3	4	4	4	3	3	3	4	3	3	3	3	4	4	4	3	3	5	3	4	4	4	49.5133677853668	4.25	5	3.25	3.75
2	1	1	2	1	1	1	2	5	5	5	3	5	4	5	5	5	3	3	3	3	3	3	4	5	3	3	4	5	5	5	4	4	5	4	3	4	4	3	3	3	4	4	1	4	50.8573233430277	4.5	4.75	4.75	3.5
1	1	1	3	2	1	1	2	4	4	4	4	3	3	5	4	3	3	3	2	4	3	3	2	1	4	4	5	4	1	1	2	1	3	2	3	4	4	3	3	1	1	1	4	4	51.2171003212236	4	3.75	2	2.75
1	1	1	1	1	2	1	1	4	5	2	5	1	5	1	4	4	4	5	5	4	5	2	5	5	5	5	5	3	3	3	3	4	5	5	5	5	5	3	3	2	4	3	3	2	54.1955182906596	4	2.75	3	4.5
2	1	1	3	2	1	1	3	5	3	5	4	3	3	3	3	4	4	4	4	3	3	4	2	3	2	2	3	4	3	3	3	3	2	3	3	2	2	4	3	4	3	3	4	4	46.5314337222019	4.25	3	3.25	4
1	1	1	2	1	5	2	2	4	4	5	4	3	3	4	4	2	2	4	4	3	2	1	3	4	3	2	3	4	3	4	2	3	3	1	4	3	2	4	3	4	2	2	3	3	51.6823625263272	4.25	3.5	3.25	3
2	1	1	2	1	1	1	2	4	4	5	2	4	2	4	5	1	2	4	3	4	5	4	4	3	3	3	3	2	4	4	4	3	3	2	5	3	3	4	3	3	2	3	1	5	50.6779267878394	3.75	3.75	3.5	2.5
1	1	1	2	1	1	1	2	5	4	4	2	5	5	3	3	1	1	2	4	4	4	4	4	4	4	4	4	2	3	4	1	4	3	4	4	3	3	4	3	3	3	3	2	4	50.1190687981656	3.75	4	2.5	2
2	1	1	2	1	2	1	1	4	4	4	4	4	4	4	4	4	4	1	4	4	4	3	4	4	3	3	4	4	3	4	4	4	4	3	4	3	3	4	3	4	4	3	4	4	54.5595828912716	4	4	3.75	3.25
2	1	1	2	1	2	1	1	4	4	4	3	4	3	4	4	3	3	4	4	4	4	3	4	4	3	3	4	4	3	4	4	4	4	3	4	3	3	4	3	4	4	3	4	4	49.5837053965947	3.75	3.75	3.75	3.5
1	1	1	2	1	2	1	4	5	4	5	4	4	5	4	4	3	3	4	3	3	2	2	3	4	3	3	4	4	3	4	3	3	3	3	4	3	3	4	3	3	4	3	3	4	48.59345851248	4.5	4.25	3.5	3.25
2	1	1	3	2	1	1	3	4	2	3	5	4	5	5	3	4	4	3	4	4	3	2	3	3	3	3	4	4	3	2	3	4	3	4	3	3	3	4	3	4	4	4	4	4	45.5037246867176	3.5	4.25	3	3.75
1	6	2	4	2	3	2	1	4	5	5	5	5	5	5	5	5	5	2	3	3	3	3	3	3	3	3	4	4	3	4	4	3	3	4	3	3	3	4	3	3	4	3	4	3	51.0039773592694	4.75	5	3.75	3.75
1	6	2	4	2	3	2	1	4	4	4	3	3	4	3	3	3	3	3	3	3	3	3	3	3	3	3	4	4	3	4	4	3	3	4	3	3	3	4	3	3	4	3	4	3	40.8109691458862	3.75	3.25	3.75	3
1	1	1	1	1	3	2	3	4	5	4	4	3	3	2	3	4	4	4	4	4	3	3	4	3	3	3	4	4	3	4	5	4	4	3	3	3	3	4	3	4	5	4	3	3	51.2252816049071	4.25	2.75	4	4
1	1	1	1	1	3	2	3	4	4	5	4	4	4	4	4	4	4	4	4	4	3	3	4	3	3	3	4	4	3	4	5	4	4	3	3	3	3	4	3	4	5	4	3	3	51.4596170871108	4.25	4	4	4
2	1	1	2	1	1	1	1	4	5	5	4	4	3	4	5	3	3	4	4	3	5	3	3	5	4	3	3	4	3	3	4	5	3	3	5	4	3	4	3	4	4	4	4	4	51.7036287387588	4.5	4	3.5	3.5
1	1	1	2	1	1	1	1	5	4	4	4	4	4	4	4	4	4	2	4	3	4	3	4	4	4	3	4	4	3	4	3	4	4	4	4	4	3	4	3	4	3	4	3	4	47.7040699953927	4.25	4	3.5	3.5
1	1	1	2	1	1	1	1	4	4	4	3	4	4	4	4	2	2	4	4	4	4	4	4	4	4	3	4	4	3	4	4	4	4	4	4	4	3	4	3	4	4	4	4	4	49.3396571916288	3.75	4	3.75	3
1	1	1	2	1	1	1	1	4	4	4	3	4	4	4	4	2	2	4	4	4	4	4	4	4	4	3	4	4	3	4	4	4	4	4	4	4	3	4	3	4	4	4	4	4	46.5016349546183	3.75	4	3.75	3
2	4	2	2	1	3	2	4	4	2	4	4	4	4	4	4	3	3	4	4	4	3	4	4	4	4	3	4	4	3	4	3	4	4	4	4	4	3	4	3	4	3	3	4	4	46.1805259369632	3.5	4	3.5	3.5
2	4	2	2	1	3	2	4	4	2	4	4	4	4	4	4	3	3	4	4	4	3	4	4	4	4	3	4	4	3	4	3	4	4	4	4	4	3	4	3	4	3	3	4	4	44.6853861245352	3.5	4	3.5	3.5
1	1	1	2	1	1	1	1	5	5	4	4	4	3	3	4	4	4	4	4	3	4	3	4	4	4	3	4	4	3	4	3	4	4	4	4	4	3	4	3	4	3	4	3	4	47.7037576219041	4.5	3.5	3.5	4
2	1	1	2	1	1	1	1	5	5	5	5	4	5	4	4	4	4	4	4	4	5	4	4	4	4	3	4	4	3	4	3	4	4	4	4	4	3	4	3	4	4	4	4	4	48.4744679299482	5	4.25	3.5	4
2	1	1	2	1	1	1	1	5	5	5	5	4	5	4	4	4	4	4	4	4	5	4	4	4	4	3	4	4	3	4	3	4	4	4	4	4	3	4	3	4	4	4	4	4	50.4325162922922	5	4.25	3.5	4
2	1	1	2	1	1	1	5	5	5	5	5	5	5	5	5	5	5	5	5	4	4	4	4	4	4	3	3	4	3	3	4	4	4	4	4	4	3	4	3	5	5	3	4	4	52.1845584704781	5	5	3.5	5
2	1	1	2	1	1	1	5	5	5	5	5	5	5	5	5	5	5	5	5	4	4	4	4	4	4	3	3	4	3	3	4	4	4	4	4	4	3	4	3	5	5	3	4	4	53.1014558861923	5	5	3.5	5
2	1	1	1	1	1	1	3	4	5	5	5	4	4	4	4	4	4	1	4	3	4	3	4	4	4	3	4	4	3	4	4	3	4	3	4	4	3	4	3	4	4	3	4	4	48.6273345339211	4.75	4	3.75	3.25
2	1	1	1	1	1	1	3	4	4	4	4	4	4	4	4	3	4	3	4	3	4	3	4	4	4	3	4	4	3	4	4	3	4	3	4	4	3	4	3	4	4	3	4	4	46.5185373771209	4	4	3.75	3.5
1	1	1	2	1	2	1	1	5	4	4	4	1	1	1	1	3	3	4	4	4	4	5	3	4	4	3	4	4	3	4	4	4	3	3	4	4	3	4	3	4	3	4	4	4	52.2755243780771	4.25	1	3.75	3.5
1	1	1	2	1	2	1	1	5	4	4	4	1	1	1	1	3	3	4	4	4	4	5	3	4	4	3	4	4	3	4	4	4	3	3	4	4	3	4	3	4	3	4	4	4	52.8572239933681	4.25	1	3.75	3.5
2	1	1	1	1	1	1	2	4	4	5	5	4	4	5	4	3	3	5	5	3	4	3	3	3	4	3	3	4	3	2	3	4	3	4	3	4	3	4	3	5	4	1	3	4	45.6138911070776	4.5	4.25	3	4
1	1	1	2	1	2	1	2	5	4	5	3	4	4	3	4	3	3	4	3	4	4	4	4	3	4	3	4	4	4	4	3	2	4	4	5	3	4	4	3	4	4	4	2	4	52.0508816279985	4.25	3.75	3.75	3.25
2	1	1	3	2	5	2	1	4	5	4	4	4	4	4	4	4	4	4	4	4	3	4	3	4	3	4	3	4	3	4	2	2	3	4	4	3	4	4	3	4	3	3	3	4	49.6890426992577	4.25	4	3.25	4
2	1	1	3	2	5	2	1	4	4	4	4	5	5	5	5	3	3	5	4	4	3	4	3	4	3	4	3	4	3	4	2	2	3	4	4	3	4	4	3	4	3	3	3	4	48.9564984060181	4	5	3.25	3.75
1	1	1	2	1	1	1	2	2	4	5	2	4	3	4	4	2	2	2	3	4	4	4	5	4	3	3	4	3	3	4	3	3	3	3	3	3	4	4	3	3	4	4	2	5	51.0252636697212	3.25	3.75	3.25	2.25
2	1	1	2	1	1	1	2	5	5	5	4	5	4	4	4	3	3	3	4	4	4	4	4	4	4	4	4	4	3	4	3	3	3	3	3	3	4	4	3	4	4	4	3	4	54.2493979422117	4.75	4.25	3.5	3.25
2	1	1	3	2	1	1	2	4	5	5	4	5	4	4	4	3	3	4	4	4	4	4	4	4	4	4	4	4	4	4	4	3	3	3	3	3	4	4	3	4	4	4	4	5	45.7875524747487	4.5	4.25	4	3.5
1	4	2	4	2	2	1	2	4	4	5	4	5	3	4	4	4	4	4	4	4	4	4	4	4	4	4	4	4	4	4	3	1	1	1	3	3	4	4	3	4	4	4	4	5	54.2126727413944	4.25	4	3.75	4
1	1	1	2	1	4	2	1	5	4	3	4	3	4	3	5	4	4	4	4	4	4	3	5	5	4	4	4	4	3	4	4	5	5	5	1	4	4	4	3	4	4	4	3	4	53.5507138166458	4	3.75	3.75	4
1	1	1	2	1	1	1	1	5	5	5	4	5	5	5	5	3	3	5	5	4	4	3	5	5	4	4	4	4	3	4	4	4	5	5	5	4	4	4	3	5	4	4	4	4	56.1409559643203	4.75	5	3.75	4
1	1	1	2	1	1	1	1	5	5	5	4	5	5	5	5	3	3	5	5	4	4	3	5	5	4	4	4	4	3	4	4	4	5	5	5	4	4	4	3	5	4	4	4	4	51.6897970472179	4.75	5	3.75	4
1	1	1	2	1	2	1	3	4	5	5	3	5	3	5	5	2	3	4	4	4	4	4	4	4	4	4	4	4	5	4	5	4	4	5	5	4	4	4	3	4	4	3	4	4	48.45874283961	4.25	4.5	4.5	3.25
2	1	1	1	1	2	1	1	4	4	5	5	5	5	4	5	4	4	4	5	4	5	4	4	5	4	4	5	4	3	4	5	4	4	4	5	4	4	4	3	5	4	4	4	4	52.9175610497944	4.5	4.75	4	4.25
2	1	1	1	1	2	1	1	4	4	5	5	5	5	4	5	4	4	4	5	4	5	4	4	5	4	4	5	4	3	4	5	4	4	4	5	4	4	4	3	5	4	4	4	4	57.0837414930479	4.5	4.75	4	4.25
2	1	1	1	1	5	2	1	5	4	5	5	5	5	5	5	5	5	5	5	5	1	5	5	5	5	5	5	5	5	5	5	5	4	5	4	4	4	4	3	3	4	4	1	1	44.3928333468438	4.75	5	5	5
2	1	1	2	1	2	1	1	4	3	3	4	3	4	4	4	3	2	4	4	3	4	4	5	4	4	4	4	4	3	4	4	4	5	4	4	4	4	4	3	4	4	4	3	3	51.869987966175	3.5	3.75	3.75	3.25
2	1	1	2	1	2	1	1	4	3	3	4	3	4	4	4	3	2	4	4	3	4	4	5	4	4	4	4	4	3	4	4	4	5	4	4	4	4	4	3	4	4	4	3	3	46.4021849847472	3.5	3.75	3.75	3.25
1	1	1	2	1	3	2	3	4	5	5	5	5	5	5	5	5	5	1	4	4	4	4	4	4	4	4	4	4	3	4	5	5	4	4	4	4	4	4	3	4	4	4	3	3	47.6062793985944	4.75	5	4	3.75
1	1	1	2	1	3	2	3	4	4	4	4	4	5	3	4	4	4	5	4	4	4	4	4	4	4	4	4	4	3	4	5	5	4	4	4	4	4	4	3	4	4	4	3	3	49.8780735444509	4	4	4	4.25
2	1	1	1	1	1	1	1	5	4	4	4	4	4	4	4	5	5	5	3	5	5	3	4	4	4	4	4	4	3	4	4	4	4	4	4	4	4	4	3	3	3	3	5	5	50.382062093461	4.25	4	3.75	4.5
1	2	2	4	2	2	1	1	4	5	5	5	5	5	5	5	5	5	1	4	4	3	3	4	4	4	4	4	4	3	4	4	4	4	4	4	4	4	4	3	4	2	4	3	4	49.1063790690368	4.75	5	3.75	3.75
2	1	1	2	1	3	2	1	4	4	3	4	4	4	4	4	4	4	2	4	4	3	3	4	4	4	4	4	4	3	4	4	4	4	4	4	4	4	4	3	4	4	3	4	3	45.9557340340669	3.75	4	3.75	3.5
2	1	1	2	1	1	1	2	4	4	5	3	4	4	4	4	3	3	3	4	3	4	4	4	4	3	4	4	4	4	4	4	4	4	4	4	4	4	4	3	4	4	4	1	4	48.2052089237391	4	4	4	3.25
2	1	1	2	1	3	2	1	4	4	4	4	5	4	4	4	3	3	4	4	4	3	3	4	4	4	4	4	4	3	4	4	4	4	4	4	4	4	4	3	4	4	3	4	3	53.7115828632691	4	4.25	3.75	3.5
1	1	1	2	1	2	1	1	4	4	5	3	4	4	4	4	4	3	4	4	4	4	4	4	4	4	4	3	4	3	4	4	4	4	4	4	4	4	4	3	4	4	4	4	3	50.196120653485	4	4	3.75	3.75
1	1	1	2	1	2	1	1	4	4	5	3	4	4	4	4	4	3	4	4	4	4	4	4	4	4	4	3	4	3	4	4	4	4	4	4	4	4	4	3	4	4	4	4	3	56.5180991456439	4	4	3.75	3.75
1	2	2	4	2	2	1	1	4	3	4	5	5	4	4	5	4	3	4	4	4	3	3	4	4	4	4	4	4	3	4	4	4	4	4	4	4	4	4	3	4	2	4	3	4	48.6767935622777	4	4.5	3.75	3.75
1	1	1	2	1	2	1	1	5	4	4	4	1	4	1	4	4	4	4	4	4	4	4	4	4	4	4	4	4	3	4	4	4	4	4	4	4	4	4	3	4	2	4	4	4	46.5695055847284	4.25	2.5	3.75	4
1	1	1	2	1	2	1	1	5	4	4	4	1	4	1	4	4	4	4	4	4	4	4	4	4	4	4	4	4	3	4	4	4	4	4	4	4	4	4	3	4	2	4	4	4	47.657971213663	4.25	2.5	3.75	4
1	1	1	3	2	3	2	1	4	4	4	4	4	4	4	4	4	4	4	4	4	4	4	4	4	4	4	3	4	3	4	4	4	4	4	4	4	4	4	3	4	4	4	4	4	52.9358161052377	4	4	3.75	4
1	1	1	3	2	3	2	1	4	4	4	4	4	4	4	4	4	4	4	4	4	4	4	4	4	4	4	3	4	3	4	4	4	4	4	4	4	4	4	3	4	4	4	4	4	54.6469357909534	4	4	3.75	4
2	1	1	2	1	5	2	1	4	4	4	4	4	4	4	4	4	4	4	4	4	4	4	4	4	4	4	4	4	3	4	4	4	4	4	4	4	4	4	3	4	4	4	4	4	50.201206140592	4	4	3.75	4
2	1	1	2	1	5	2	1	4	4	4	4	4	4	4	4	4	4	4	4	4	4	4	4	4	4	4	4	4	3	4	4	4	4	4	4	4	4	4	3	4	4	4	4	4	47.8032118028868	4	4	3.75	4
1	1	1	1	1	2	1	1	5	5	5	5	5	5	5	5	4	4	4	4	4	4	4	4	4	4	4	4	4	3	4	4	4	4	4	4	4	4	4	3	4	4	4	4	4	51.9743423614226	5	5	3.75	4
1	1	1	1	1	2	1	1	5	5	5	5	5	5	5	5	4	4	4	4	4	4	4	4	4	4	4	4	4	3	4	4	4	4	4	4	4	4	4	3	4	4	4	4	4	48.6879532653216	5	5	3.75	4
2	5	2	5	2	4	2	1	5	4	4	4	4	5	4	4	3	4	4	5	4	4	3	4	4	4	4	4	4	3	4	3	4	4	4	4	4	4	4	3	5	5	4	5	4	46.0622880083316	4.25	4.25	3.5	4
2	5	2	5	2	4	2	1	5	4	4	4	4	5	4	4	3	4	4	5	4	4	3	4	4	4	4	4	4	3	4	3	4	4	4	4	4	4	4	3	5	5	4	5	4	51.1886998872787	4.25	4.25	3.5	4
1	3	2	4	2	3	2	1	4	4	5	4	4	4	5	5	3	3	2	3	3	4	3	4	4	4	4	4	4	3	4	2	3	4	4	4	4	4	4	3	3	3	4	4	4	46.9301873523504	4.25	4.5	3.25	2.75
1	3	2	4	2	3	2	1	4	4	5	4	4	4	5	5	3	3	2	3	3	4	3	4	4	4	4	4	4	3	4	2	3	4	4	4	4	4	4	3	3	3	4	4	4	51.7665617559811	4.25	4.5	3.25	2.75
1	1	1	2	1	2	1	1	4	4	5	4	4	4	4	4	3	3	4	4	4	4	4	4	4	4	4	4	4	3	3	3	3	4	4	4	4	4	4	3	4	4	4	4	4	50.4812568353681	4.25	4	3.25	3.5
1	1	1	2	1	2	1	1	4	4	5	4	4	4	4	4	3	3	4	4	4	4	4	4	4	4	4	4	4	3	3	3	3	4	4	4	4	4	4	3	4	4	4	4	4	53.5805457418986	4.25	4	3.25	3.5
1	1	1	2	1	1	1	1	4	4	4	4	4	4	3	4	4	4	4	4	4	4	4	4	4	4	4	4	4	3	4	4	3	4	4	4	4	4	4	3	4	4	4	4	4	49.7333329410842	4	3.75	3.75	4
1	1	1	2	1	1	1	1	4	4	4	4	4	4	3	4	4	4	4	4	4	4	4	4	4	4	4	4	4	3	4	4	3	4	4	4	4	4	4	3	4	4	4	4	4	53.0206597941835	4	3.75	3.75	4
2	2	2	3	2	3	2	2	5	5	5	5	5	5	5	5	4	4	5	4	4	4	4	4	4	4	4	4	4	3	3	3	3	4	4	4	4	4	4	3	4	4	4	4	4	51.4097066241851	5	5	3.25	4.25
2	2	2	3	2	3	2	2	5	5	5	5	5	5	5	5	4	4	5	4	4	4	4	4	4	4	4	4	4	3	3	3	3	4	4	4	4	4	4	3	4	4	4	4	4	47.9945872707365	5	5	3.25	4.25
1	2	2	2	1	3	2	2	5	5	5	4	5	4	5	4	4	4	4	4	4	4	4	4	4	4	4	4	4	4	4	4	4	3	4	4	4	4	4	3	4	3	4	3	5	52.1253269799951	4.75	4.5	4	4
2	1	1	2	1	2	1	1	5	4	4	4	5	4	5	5	4	4	4	5	3	4	4	4	4	4	4	4	4	3	3	3	4	4	3	4	4	4	4	3	5	2	4	4	4	52.486572808188	4.25	4.75	3.25	4.25
2	1	1	2	1	2	1	1	5	4	4	4	5	4	5	5	4	4	4	5	3	4	4	4	4	4	4	4	4	3	3	3	4	4	3	4	4	4	4	3	5	2	4	4	4	49.8622332378233	4.25	4.75	3.25	4.25
2	3	2	4	2	5	2	1	5	5	5	4	4	4	5	5	5	5	2	4	4	4	3	3	4	4	4	4	4	3	4	4	4	3	3	4	4	4	4	3	4	4	4	4	4	50.1228861416705	4.75	4.5	3.75	4
2	3	2	4	2	5	2	1	5	5	5	5	3	5	3	4	4	4	4	4	4	4	3	3	4	4	4	4	4	3	4	4	4	3	3	4	4	4	4	3	4	4	4	4	4	48.974664680884	5	3.75	3.75	4
1	2	2	2	1	1	1	3	5	5	5	4	5	4	4	4	3	3	5	5	3	4	3	5	4	4	4	4	4	3	3	3	4	5	2	4	4	4	4	3	5	3	3	4	3	54.3236950946639	4.75	4.25	3.25	4
1	1	1	1	1	3	2	1	5	5	4	3	5	5	5	5	5	5	4	5	5	4	4	5	3	4	4	4	4	3	4	4	4	5	4	3	4	4	4	3	5	4	4	4	5	48.9399969063147	4.25	5	3.75	4.75
1	1	1	1	1	3	2	1	5	5	4	3	5	5	5	5	5	5	4	5	5	4	4	5	3	4	4	4	4	3	4	4	4	5	4	3	4	4	4	3	5	4	4	4	5	51.4564415019516	4.25	5	3.75	4.75
2	1	1	2	1	1	1	2	4	4	4	4	4	4	4	4	4	4	4	4	4	4	4	4	4	4	4	5	4	4	4	4	4	4	4	3	4	4	4	3	5	4	4	4	4	48.5138933300838	4	4	4	4
2	1	1	3	2	1	1	1	5	5	5	5	5	5	5	5	4	4	4	5	5	5	4	4	3	4	4	4	4	3	3	3	3	4	3	3	4	4	4	3	5	4	4	4	5	49.1643286228563	5	5	3.25	4.25
2	1	1	2	1	1	1	1	5	4	5	4	4	4	4	5	4	4	5	5	3	5	3	4	3	4	4	4	4	3	3	3	3	4	3	3	4	4	4	3	5	1	3	5	3	54.028157046704	4.5	4.25	3.25	4.5
2	1	1	2	1	2	1	1	5	5	5	5	5	4	5	4	4	4	4	4	4	4	3	3	3	4	4	4	4	3	4	4	5	3	3	3	4	4	4	3	4	4	4	5	4	49.0306010786829	5	4.5	3.75	4
1	1	1	2	1	2	1	1	4	4	4	4	3	4	4	4	4	4	3	4	3	4	3	3	3	4	4	4	4	3	4	3	4	3	3	3	4	4	4	3	4	3	3	3	4	54.7069432610114	4	3.75	3.5	3.75
1	1	1	2	1	2	1	1	4	4	4	4	3	4	4	4	4	4	3	4	3	4	3	3	3	4	4	4	4	3	4	3	4	3	3	3	4	4	4	3	4	3	3	3	4	49.9303604773795	4	3.75	3.5	3.75
1	1	1	1	1	1	1	1	4	3	5	3	4	5	4	5	5	4	4	3	4	5	4	3	3	3	5	5	4	3	5	5	3	3	5	3	3	5	4	3	3	5	5	5	5	48.1683610045365	3.75	4.5	4.25	4
1	2	2	4	2	3	2	1	5	5	5	5	1	5	2	4	5	4	5	5	3	5	4	4	4	5	5	4	4	3	3	3	4	4	5	4	5	5	4	3	5	1	5	5	5	49.8341194803677	5	3	3.25	4.75
2	1	1	1	1	1	1	1	5	4	5	5	4	3	4	5	4	3	5	5	3	4	3	4	4	5	5	4	4	3	3	4	4	4	4	4	5	5	4	3	5	2	4	5	4	56.3957824794428	4.75	4	3.5	4.25
2	1	1	2	1	5	2	1	5	5	5	5	5	5	5	4	3	3	4	4	3	4	3	3	4	3	3	4	5	3	4	3	3	3	3	4	3	3	5	3	4	3	3	4	4	51.6134017638265	5	4.75	3.75	3.5
2	1	1	2	1	5	2	1	5	2	4	3	3	4	4	4	4	4	4	4	3	4	3	3	4	3	3	4	5	3	4	3	3	3	3	4	3	3	5	3	4	3	3	4	4	52.814447101797	3.5	3.75	3.75	4
2	1	1	3	2	1	1	5	4	4	4	4	4	4	4	5	4	5	5	4	5	5	4	3	5	4	3	5	5	3	3	3	3	3	4	5	4	3	5	3	4	5	4	4	4	53.4924892693595	4	4.25	3.5	4.5
1	1	1	1	1	5	2	1	2	5	5	4	3	5	2	1	2	3	3	3	4	2	2	3	4	3	3	2	2	2	4	5	5	3	3	3	5	3	5	3	4	2	4	5	5	52.7514854279919	4	2.75	3.25	2.75
2	1	1	1	1	2	1	1	4	3	1	3	2	4	1	3	2	5	3	3	4	1	2	1	2	3	2	5	5	5	3	1	3	3	3	3	5	3	5	3	3	5	5	5	5	51.4429429823938	2.75	2.5	3.5	3.25
2	1	1	3	2	1	1	2	4	3	4	3	3	4	4	4	4	4	1	4	5	4	4	4	4	4	4	4	5	3	3	4	4	4	5	4	4	4	5	3	4	4	4	5	5	50.5640575104071	3.5	3.75	3.75	3.25
2	1	1	3	2	1	1	2	4	4	4	4	4	4	4	4	4	4	2	4	5	4	4	4	4	4	4	4	5	3	3	4	4	4	5	4	4	4	5	3	4	4	4	5	5	53.3575741504979	4	4	3.75	3.5
2	1	1	3	2	1	1	2	4	4	5	5	4	5	4	4	5	5	4	4	5	4	4	4	4	4	4	4	5	3	3	4	4	4	5	4	4	4	5	3	4	4	4	5	5	48.3620179263879	4.5	4.25	3.75	4.5
2	1	1	3	2	1	1	2	4	4	5	5	4	5	4	4	5	5	4	4	5	4	4	4	4	4	4	4	5	3	3	4	4	4	5	4	4	4	5	3	4	4	4	5	5	50.4121966889554	4.5	4.25	3.75	4.5
2	1	1	1	1	3	2	2	4	4	5	4	1	5	4	5	4	4	5	4	4	5	4	5	4	4	4	5	5	3	5	4	5	5	4	4	4	4	5	3	4	4	4	4	4	51.7551249386472	4.25	3.75	4.25	4.25
2	1	1	1	1	3	2	2	4	4	5	4	1	5	4	5	4	4	5	4	4	5	4	5	4	4	4	5	5	3	5	4	5	5	4	4	4	4	5	3	4	4	4	4	4	55.2729319413478	4.25	3.75	4.25	4.25
2	1	1	3	2	2	1	1	4	2	4	4	4	4	4	4	4	4	4	4	4	5	4	4	5	5	4	4	5	3	5	5	5	4	4	5	5	4	5	3	4	3	5	4	5	53.0384918317776	3.5	4	4.5	4
2	1	1	3	2	2	1	1	4	4	5	5	5	4	4	4	4	4	5	4	4	5	4	4	5	5	4	4	5	3	5	5	5	4	4	5	5	4	5	3	4	3	5	4	5	51.1748964522893	4.5	4.25	4.5	4.25
1	1	1	1	1	2	1	1	4	4	4	3	3	4	5	5	3	4	5	4	5	4	3	4	4	5	4	4	5	3	5	4	4	4	5	4	5	4	5	3	4	3	4	5	5	47.7072966210968	3.75	4.25	4.25	4
2	1	1	2	1	1	1	2	4	4	5	4	5	3	4	5	3	4	4	5	5	5	5	5	5	5	4	5	5	5	4	4	3	4	3	4	3	5	5	3	4	4	3	3	4	52.2233973409649	4.25	4.25	4.5	4
2	1	1	2	1	2	1	1	5	5	5	5	4	4	5	5	4	4	4	5	5	5	5	5	5	5	5	5	5	3	5	5	5	1	5	5	5	5	5	3	5	5	5	5	5	47.4175007716438	5	4.5	4.5	4.25
2	1	1	2	1	2	1	1	5	5	5	5	4	4	5	5	4	4	4	5	5	5	5	5	5	5	5	5	5	3	5	5	5	5	1	5	5	5	5	3	5	5	5	5	5	50.9937950623899	5	4.5	4.5	4.25
2	1	1	2	1	1	1	1	5	3	3	4	5	5	5	5	3	5	5	5	5	5	4	5	5	5	5	5	5	3	5	5	5	1	5	5	5	5	5	3	5	5	5	5	5	49.8566254797987	3.75	5	4.5	4.5
2	1	1	2	1	1	1	1	5	3	3	4	5	5	5	5	3	5	5	5	5	5	4	5	5	5	5	5	5	3	5	5	5	5	1	5	5	5	5	3	5	5	5	5	5	50.7370552344436	3.75	5	4.5	4.5
2	1	1	1	1	5	2	1	5	5	5	5	5	5	5	5	5	5	5	5	5	5	5	5	5	5	5	5	5	3	5	5	5	5	5	5	5	5	5	3	5	5	5	5	5	48.2228861555654	5	5	4.5	5
2	1	1	1	1	5	2	1	5	5	5	5	5	5	5	5	5	5	5	5	5	5	5	5	5	5	5	5	5	3	5	5	5	5	5	5	5	5	5	3	5	5	5	5	5	53.5105409577418	5	5	4.5	5
1	1	1	2	1	2	1	3	5	5	5	5	5	5	5	5	4	4	4	4	3	5	5	5	5	5	5	5	5	3	5	3	3	5	5	5	5	5	5	3	4	4	5	5	5	52.448827621236	5	5	4	4
1	1	1	2	1	2	1	3	5	5	5	5	5	5	5	5	4	4	4	4	3	5	5	5	5	5	5	5	5	3	5	3	3	5	5	5	5	5	5	3	4	4	5	5	5	48.042973233361	5	5	4	4
2	1	1	2	1	1	1	2	4	4	4	3	4	3	3	4	4	4	3	4	4	4	4	4	4	4	4	4	4	3	3	3	3	4	3	1	1	1	1	4	2	2	2	3	4	50.9828437275758	3.75	3.5	3.25	3.75
1	1	1	2	1	2	1	2	5	5	5	4	5	4	3	4	2	2	2	3	2	3	4	4	2	3	3	2	1	2	2	2	2	2	2	4	2	2	2	4	2	2	3	2	4	51.0281475232474	4.75	4	1.75	2.25
2	1	1	1	1	1	1	1	5	4	5	5	5	5	5	5	2	3	3	3	5	4	5	3	3	4	3	4	5	4	3	5	5	5	3	5	5	2	2	4	4	4	3	1	3	48.2820851430608	4.75	5	4.25	2.75
2	1	1	2	1	1	1	3	4	4	5	4	3	4	4	4	4	4	5	5	3	3	2	3	4	2	3	3	2	4	3	3	3	3	2	4	2	3	2	4	5	4	3	4	3	49.9973856918483	4.25	3.75	3	4.5
1	2	2	3	2	1	1	2	5	5	3	5	5	3	5	5	5	4	5	3	2	4	4	5	5	4	5	2	5	3	3	3	4	4	4	4	4	3	2	4	4	4	4	3	4	54.7780351067699	4.5	4.5	3.5	4.25
2	1	1	3	2	2	1	1	5	4	4	2	4	4	2	4	4	4	2	4	2	4	4	2	4	4	4	2	2	4	2	2	4	2	4	4	4	4	2	4	4	4	4	4	4	52.7526822349035	3.75	3.5	2.5	3.5
2	1	1	2	1	1	1	3	5	4	4	4	4	4	4	4	4	4	1	4	4	4	3	3	3	4	4	3	2	4	2	3	3	3	3	3	4	4	2	4	4	4	4	4	4	48.9149465879152	4.25	4	2.75	3.25
2	1	1	2	1	1	1	3	5	4	4	4	5	4	4	4	4	4	4	4	4	4	3	3	3	4	4	3	2	4	2	3	3	3	3	3	4	4	2	4	4	4	4	4	4	51.0433985041508	4.25	4.25	2.75	4
1	4	2	3	2	5	2	1	5	5	5	5	4	4	4	4	5	4	4	5	5	5	3	3	4	5	4	3	2	4	3	5	4	3	4	4	5	4	2	4	5	4	5	5	4	50.6212310644682	5	4	3.5	4.5
1	3	2	4	2	1	1	1	5	5	5	5	5	5	5	5	5	3	5	5	5	3	3	3	5	4	4	4	4	4	3	3	5	5	4	5	3	2	3	4	4	4	5	2	1	55.5385278892981	5	5	3.5	4.5
1	1	1	2	1	2	1	5	4	3	5	4	4	3	4	4	4	3	5	4	3	5	3	3	5	4	2	3	3	4	3	5	5	3	3	5	4	2	3	4	4	2	3	3	3	49.8533811288288	4	3.75	3.75	4
1	1	1	2	1	2	1	1	4	4	2	2	3	4	5	4	3	2	4	5	2	3	5	3	4	4	2	4	3	4	3	4	4	3	3	4	4	2	3	4	5	4	4	2	4	45.2704936903385	3	4	3.5	3.5
2	1	1	2	1	1	1	2	4	4	5	4	4	4	4	4	3	3	4	4	4	4	4	4	4	4	4	4	4	4	3	4	4	4	4	4	2	3	3	4	4	4	4	3	1	45.6025749277592	4.25	4	3.75	3.5
2	1	1	1	1	1	1	1	4	4	5	5	5	4	5	4	3	3	3	4	4	4	3	3	4	3	3	4	3	4	3	5	4	3	4	4	3	3	3	4	4	4	4	3	3	51.663453389362	4.5	4.5	3.75	3.25
2	1	1	1	1	1	1	1	4	5	5	5	5	4	4	4	4	4	4	4	4	4	3	3	4	3	3	4	3	4	3	5	4	3	4	4	3	3	3	4	4	4	4	3	3	50.6765281740577	4.75	4.25	3.75	4
2	1	1	1	1	1	1	3	4	4	4	4	4	3	4	4	4	4	3	4	3	4	4	3	4	3	3	4	3	4	4	4	3	3	4	4	3	3	3	4	4	4	3	4	4	53.1901671702799	4	3.75	3.75	3.75
2	1	1	1	1	1	1	3	4	4	4	4	4	4	4	4	4	4	3	4	3	4	4	3	4	3	3	4	3	4	4	4	3	3	4	4	3	3	3	4	4	4	3	4	4	48.8748422349488	4	4	3.75	3.75
2	1	1	2	1	2	1	1	5	5	5	4	5	5	5	5	3	4	5	5	5	4	4	4	4	3	3	4	3	4	3	4	3	4	3	4	3	3	3	4	5	3	3	5	5	45.6723910181928	4.75	5	3.5	4.25
2	1	1	1	1	5	2	2	3	3	3	3	3	3	3	3	3	3	3	3	3	3	3	3	4	3	3	3	3	4	3	3	3	3	3	4	3	3	3	4	3	3	2	3	4	51.0516500142176	3	3	3.25	3
2	1	1	1	1	5	2	2	3	5	5	5	5	5	5	5	5	5	5	3	3	3	3	3	4	3	3	3	3	4	3	3	3	3	3	4	3	3	3	4	3	3	2	3	4	52.4276342855025	4.5	5	3.25	4.5
1	1	1	2	1	2	1	1	5	4	5	5	5	4	4	4	3	3	3	3	3	3	3	4	3	3	3	3	3	4	3	3	3	4	3	3	3	3	3	4	3	3	3	3	3	48.8906880811738	4.75	4.25	3.25	3
1	1	1	2	1	2	1	1	5	4	5	5	5	4	4	4	3	3	3	3	3	3	3	4	3	3	3	3	3	4	3	3	3	4	3	3	3	3	3	4	3	3	3	3	3	52.1130837261036	4.75	4.25	3.25	3
1	1	1	1	1	1	1	1	4	1	1	1	5	5	5	5	1	1	1	4	3	4	3	3	3	3	3	3	3	4	3	4	4	3	3	3	3	3	3	4	4	4	4	3	3	48.6126467140386	1.75	5	3.5	1.75
1	1	1	1	1	1	1	1	4	4	5	5	5	5	5	5	3	4	4	4	3	4	3	3	3	3	3	3	3	4	3	4	4	3	3	3	3	3	3	4	4	4	4	3	3	49.3643379692048	4.5	5	3.5	3.75
2	1	1	3	2	2	1	3	5	4	4	4	4	4	5	4	4	4	1	4	3	3	3	4	4	4	3	4	3	4	4	4	5	4	4	4	4	3	3	4	4	4	4	4	3	47.4852776000841	4.25	4.25	3.75	3.25
2	1	1	3	2	2	1	3	5	4	4	4	4	4	4	4	4	4	4	4	3	3	3	4	4	4	3	4	3	4	4	4	5	4	4	4	4	3	3	4	4	4	4	4	3	55.186673294949	4.25	4	3.75	4
1	1	1	3	2	3	2	3	4	5	3	4	4	5	4	4	4	4	4	4	4	4	3	3	4	4	3	3	3	4	4	3	4	3	4	4	4	3	3	4	4	4	4	4	4	57.092708016443	4	4.25	3.5	4
1	1	1	3	2	3	2	3	4	5	3	4	4	5	4	4	4	4	4	4	4	4	3	3	4	4	3	3	3	4	4	3	4	3	4	4	4	3	3	4	4	4	4	4	4	49.1126937206623	4	4.25	3.5	4
2	1	1	3	2	1	1	3	5	5	5	5	5	4	4	4	5	5	5	5	4	4	4	3	3	4	4	4	4	4	4	4	3	3	4	4	4	3	3	4	4	3	3	5	5	49.0675556226407	5	4.25	4	5
2	1	1	2	1	1	1	3	5	5	5	4	5	4	5	4	4	4	3	4	4	4	5	4	4	5	4	4	4	4	4	3	4	4	4	4	3	4	3	4	4	4	4	4	5	49.0815811390534	4.75	4.5	3.75	3.75
2	1	1	1	1	2	1	1	4	4	3	5	4	5	4	3	4	4	4	4	4	3	4	5	4	3	4	3	3	4	3	4	4	5	3	4	3	4	3	4	4	4	4	5	5	48.3106651739007	4	4	3.5	4
2	1	1	2	1	1	1	2	4	4	5	4	5	4	4	4	2	1	2	3	3	2	3	2	3	3	4	3	3	3	3	3	3	3	3	3	3	4	3	4	3	2	2	3	4	54.7263477926147	4.25	4.25	3	2
2	1	1	2	1	1	1	1	4	4	5	3	4	3	5	4	2	1	5	5	5	4	1	5	5	4	3	3	3	3	2	5	3	5	5	5	4	4	3	4	5	4	5	1	5	48.1050366567296	4	4	3.25	3.25
1	1	1	2	1	1	1	1	5	4	5	5	1	5	1	4	3	3	4	3	4	4	4	5	5	4	4	4	3	4	4	3	4	5	4	5	4	4	3	4	3	3	3	4	4	48.8944963943375	4.75	2.75	3.5	3.25
1	1	1	2	1	1	1	1	5	4	4	4	4	5	5	5	5	5	5	3	4	4	4	5	5	4	4	4	3	4	4	3	4	5	4	5	4	4	3	4	3	3	3	4	4	49.7380222866216	4.25	4.75	3.5	4.5
2	1	1	2	1	1	1	2	4	3	4	3	4	4	3	3	3	2	3	2	3	3	3	3	4	4	2	3	3	3	4	2	3	3	4	4	4	4	3	4	2	2	3	3	5	55.6734748256833	3.5	3.5	3	2.5
2	1	1	2	1	2	1	1	5	4	4	4	4	4	4	4	4	4	1	4	4	4	3	3	3	4	4	3	3	4	4	4	3	3	3	3	4	4	3	4	4	4	4	3	4	47.3171118345026	4.25	4	3.75	3.25
2	1	1	2	1	2	1	1	5	4	5	5	5	5	3	4	4	3	4	4	4	4	3	3	3	4	4	3	3	4	4	4	3	3	3	3	4	4	3	4	4	4	4	3	4	47.2351767188146	4.75	4.25	3.75	3.75
2	1	1	2	1	1	1	2	2	4	4	3	4	4	4	4	5	5	3	5	4	3	4	5	3	3	4	5	4	4	3	4	3	3	4	3	1	5	3	4	3	4	3	3	4	56.3807333636014	3.25	4	3.75	4.5
1	2	2	4	2	6	2	1	2	4	4	3	4	4	4	4	5	5	3	5	4	3	4	5	3	3	4	5	4	4	3	4	3	3	4	3	1	5	3	4	3	4	3	3	4	46.8123664101329	3.25	4	3.75	4.5
2	1	1	2	1	4	2	1	5	4	4	5	2	4	2	1	4	4	4	4	4	4	4	4	4	4	2	4	4	4	4	4	4	4	4	4	4	2	4	4	4	4	4	4	4	46.3310596012985	4.5	2.25	4	4
2	1	1	2	1	4	2	1	5	4	4	5	2	4	2	1	4	4	4	4	4	4	4	4	4	4	2	4	4	4	4	4	4	4	4	4	4	2	4	4	4	4	4	4	4	46.5437050827416	4.5	2.25	4	4
2	2	2	2	1	1	1	5	4	4	4	4	4	4	4	4	4	4	4	4	4	4	3	4	4	4	2	4	4	4	4	4	4	4	4	4	4	2	4	4	4	2	4	4	4	51.3059575392321	4	4	4	4
2	2	2	2	1	1	1	5	4	4	4	4	4	4	4	4	4	4	4	4	4	4	3	4	4	4	2	4	4	4	4	4	4	4	4	4	4	2	4	4	4	2	4	4	4	50.8218714032151	4	4	4	4
2	1	1	3	2	2	1	2	5	4	5	3	5	3	4	3	3	3	4	4	5	4	4	3	3	4	3	4	4	3	4	3	3	4	4	5	2	3	4	4	3	4	3	2	1	48.6860678789673	4.25	3.75	3.5	3.5
2	1	1	2	1	1	1	1	4	4	5	2	4	4	4	4	4	4	5	4	4	4	3	4	4	2	3	4	4	4	4	3	4	4	3	4	2	3	4	4	4	4	4	4	2	56.8384428382587	3.75	4	3.75	4.25
1	1	1	2	1	2	1	3	4	4	4	3	4	4	4	5	4	3	4	3	4	3	5	4	5	3	3	4	4	4	3	3	4	4	4	5	3	3	4	4	3	5	4	5	4	54.3691678655984	3.75	4.25	3.5	3.5
2	1	1	2	1	1	1	1	4	4	5	4	5	5	5	5	3	3	4	5	3	4	5	3	4	3	3	3	4	4	5	5	1	3	5	4	3	3	4	4	5	4	4	3	4	51.4668620139916	4.25	5	4.5	3.75
2	1	1	2	1	3	2	1	5	4	5	3	5	5	4	5	2	2	4	4	4	3	3	4	4	3	3	4	4	4	4	3	4	4	4	4	3	3	4	4	4	3	4	4	4	50.1099549184746	4.25	4.75	3.75	3
2	1	1	2	1	3	2	1	5	4	5	3	5	5	4	5	2	2	4	4	4	3	3	4	4	3	3	4	4	4	4	3	4	4	4	4	3	3	4	4	4	3	4	4	4	46.5623506586153	4.25	4.75	3.75	3
2	1	1	2	1	2	1	1	5	4	4	4	4	4	4	4	4	4	4	4	3	3	3	4	4	3	3	4	4	4	4	4	4	4	4	4	3	3	4	4	4	4	4	3	3	46.9166170412203	4.25	4	4	4
2	1	1	2	1	2	1	1	5	5	4	4	4	4	4	4	4	4	4	4	3	3	3	4	4	3	3	4	4	4	4	4	4	4	4	4	3	3	4	4	4	4	4	3	3	51.9482987429843	4.5	4	4	4
2	1	1	2	1	2	1	1	5	5	5	4	4	5	5	4	4	4	4	4	3	3	3	4	4	3	3	4	4	4	4	4	4	4	4	4	3	3	4	4	4	4	4	3	3	50.2145822568344	4.75	4.5	4	4
2	1	1	2	1	2	1	1	5	5	5	4	4	5	5	4	4	4	4	4	3	3	3	4	4	3	3	4	4	4	4	4	4	4	4	4	3	3	4	4	4	4	4	3	3	45.3653768331287	4.75	4.5	4	4
1	1	1	2	1	1	1	2	3	5	3	4	5	3	4	4	3	3	3	4	3	4	4	3	4	3	3	3	4	4	4	4	4	3	4	4	3	3	4	4	4	4	3	3	3	50.8697165016559	3.75	4	4	3.25
1	1	1	2	1	1	1	2	3	4	4	4	4	4	4	4	4	4	4	4	3	4	4	3	4	3	3	3	4	4	4	4	4	3	4	4	3	3	4	4	4	4	3	3	3	51.3268698096969	3.75	4	4	4
1	1	1	1	1	1	1	1	4	4	4	4	4	4	1	4	4	3	5	4	3	4	4	5	4	3	3	5	4	4	5	4	4	5	3	4	3	3	4	4	4	5	5	4	4	50.6046399939569	4	3.25	4.25	4
1	1	1	3	2	2	1	1	4	4	4	4	4	4	4	4	4	4	2	4	3	4	3	3	4	3	3	3	4	4	4	3	5	3	3	4	3	3	4	4	4	4	4	4	4	52.2793202350479	4	4	3.75	3.5
1	1	1	3	2	2	1	1	4	4	4	3	4	4	4	4	3	3	4	4	3	4	3	3	4	3	3	3	4	4	4	3	5	3	3	4	3	3	4	4	4	4	4	4	4	50.4606441330439	3.75	4	3.75	3.5
1	1	1	2	1	1	1	1	3	4	3	4	5	3	4	3	3	2	3	5	4	3	3	4	3	3	3	4	4	4	4	4	3	4	4	3	3	3	4	4	5	5	5	5	4	47.1899217035523	3.5	3.75	4	3.25
2	1	1	3	2	3	2	1	4	4	4	1	4	4	3	4	3	3	4	4	3	3	3	3	3	3	3	3	4	4	4	4	4	3	3	3	3	3	4	4	4	4	4	3	3	44.0328852790664	3.25	3.75	4	3.5
2	1	1	3	2	3	2	1	4	4	4	1	4	4	3	4	3	3	4	4	3	3	3	3	3	3	3	3	4	4	4	4	4	3	3	3	3	3	4	4	4	4	4	3	3	47.9584693105937	3.25	3.75	4	3.5
1	6	2	4	2	1	1	1	5	5	5	5	5	5	5	5	4	4	5	5	3	5	4	5	4	4	3	4	4	4	4	4	5	5	5	4	4	3	4	4	5	1	4	4	3	48.3086881362821	5	5	4	4.5
2	1	1	1	1	2	1	1	4	4	4	4	4	4	4	2	2	5	5	4	4	4	4	5	4	4	3	4	4	4	4	4	5	5	4	4	4	3	4	4	4	4	4	4	5	51.4598878197002	4	3.5	4	4
2	1	1	1	1	2	1	1	4	4	4	4	4	4	4	2	2	5	5	4	4	4	4	5	4	4	3	4	4	4	4	4	5	5	4	4	4	3	4	4	4	4	4	4	5	53.6663041125519	4	3.5	4	4
2	1	1	2	1	1	1	1	4	4	5	5	5	5	5	5	5	5	1	4	4	4	4	5	4	4	3	3	4	4	4	4	4	5	4	4	4	3	4	4	4	4	4	5	4	52.126837859768	4.5	5	4	3.75
2	1	1	2	1	1	1	1	4	5	4	4	4	3	4	4	4	4	4	4	4	4	4	5	4	4	3	3	4	4	4	4	4	5	4	4	4	3	4	4	4	4	4	5	4	48.1549929436586	4.25	3.75	4	4
2	1	1	2	1	1	1	1	5	5	5	5	5	4	5	5	5	4	4	5	4	4	3	5	4	4	3	4	4	4	3	4	4	5	4	4	4	3	4	4	5	3	4	4	4	48.3233411279886	5	4.75	3.75	4.5
2	1	1	2	1	1	1	1	5	5	5	5	5	4	5	5	5	4	4	5	4	4	3	5	4	4	3	4	4	4	3	4	4	5	4	4	4	3	4	4	5	3	4	4	4	51.2034707164362	5	4.75	3.75	4.5
2	1	1	2	1	1	1	1	5	4	5	5	4	4	4	5	4	4	4	4	4	4	4	4	4	4	3	4	4	4	4	4	5	4	4	4	4	3	4	4	4	4	4	4	4	50.6263630423306	4.75	4.25	4	4
2	1	1	2	1	1	1	1	5	4	5	5	4	4	4	5	4	4	4	4	4	4	4	4	4	4	3	4	4	4	4	4	5	4	4	4	4	3	4	4	4	4	4	4	4	51.8916026594293	4.75	4.25	4	4
2	1	1	2	1	1	1	1	5	5	5	4	5	4	4	4	4	4	4	4	3	4	4	4	4	4	3	4	4	4	4	4	5	4	4	4	4	3	4	4	4	4	4	4	4	47.4443311420416	4.75	4.25	4	4
2	1	1	2	1	1	1	1	5	5	5	4	5	4	4	4	4	4	4	4	3	4	4	4	4	4	3	4	4	4	4	4	5	4	4	4	4	3	4	4	4	4	4	4	4	52.2074134807429	4.75	4.25	4	4
2	1	1	3	2	1	1	1	5	4	5	4	4	4	5	4	4	4	5	5	4	4	4	4	4	4	3	4	4	4	5	5	5	4	4	4	4	3	4	4	5	2	3	4	4	51.3755213812346	4.5	4.25	4.5	4.5
2	1	1	3	2	1	1	1	5	4	5	4	4	4	5	4	4	4	5	5	4	4	4	4	4	4	3	4	4	4	5	5	5	4	4	4	4	3	4	4	5	2	3	4	4	51.1912192004899	4.5	4.25	4.5	4.5
2	1	1	2	1	2	1	1	4	4	3	3	4	4	3	4	3	3	4	3	3	3	4	4	4	4	3	3	4	4	4	4	4	4	4	4	4	3	4	4	3	4	4	4	4	52.305051391101	3.5	3.75	4	3.25
2	1	1	2	1	2	1	1	4	4	3	3	4	4	3	4	3	3	4	3	3	3	4	4	4	4	3	3	4	4	4	4	4	4	4	4	4	3	4	4	3	4	4	4	4	49.3084174153411	3.5	3.75	4	3.25
2	4	2	5	2	4	2	3	4	4	3	4	3	4	3	4	4	3	3	4	4	4	3	4	4	4	3	4	4	4	4	4	4	4	4	4	4	3	4	4	4	4	3	4	4	48.4523888288799	3.75	3.5	4	3.5
2	4	2	5	2	4	2	3	4	4	3	4	3	4	3	4	4	3	3	4	4	4	3	4	4	4	3	4	4	4	4	4	4	4	4	4	4	3	4	4	4	4	3	4	4	51.1863382007562	3.75	3.5	4	3.5
1	6	2	4	2	5	2	1	5	4	5	5	5	4	5	5	3	3	4	4	4	4	4	4	4	4	3	4	4	4	4	4	4	4	4	4	4	3	4	4	4	3	4	4	4	46.4699661142584	4.75	4.75	4	3.5
1	6	2	4	2	5	2	1	5	4	5	5	5	4	5	5	3	3	4	4	4	4	4	4	4	4	3	4	4	4	4	4	4	4	4	4	4	3	4	4	4	3	4	4	4	47.5766424883883	4.75	4.75	4	3.5
1	1	1	2	1	3	2	3	5	5	5	5	5	5	4	5	3	3	4	4	4	4	3	4	4	4	3	3	4	4	4	4	4	4	4	4	4	3	4	4	4	4	4	4	4	49.9885817440293	5	4.75	4	3.5
1	1	1	2	1	3	2	3	5	5	5	5	5	5	4	5	3	3	4	4	4	4	3	4	4	4	3	3	4	4	4	4	4	4	4	4	4	3	4	4	4	4	4	4	4	51.6774501790738	5	4.75	4	3.5
2	1	1	1	1	5	2	1	4	4	4	4	3	4	4	4	4	3	4	4	4	4	4	4	4	4	3	4	4	4	4	4	4	4	4	4	4	3	4	4	4	4	4	4	4	50.5778363897825	4	3.75	4	3.75
2	1	1	1	1	5	2	1	4	4	4	4	3	4	4	4	4	3	4	4	4	4	4	4	4	4	3	4	4	4	4	4	4	4	4	4	4	3	4	4	4	4	4	4	4	49.8721221169351	4	3.75	4	3.75
2	1	1	1	1	2	1	1	4	4	4	4	4	4	4	4	4	4	4	4	4	3	3	4	4	4	3	4	4	4	4	4	4	4	4	4	4	3	4	4	4	4	4	4	4	47.327053735714	4	4	4	4
2	1	1	1	1	2	1	1	4	4	4	4	4	4	4	4	4	4	4	4	4	3	3	4	4	4	3	4	4	4	4	4	4	4	4	4	4	3	4	4	4	4	4	4	4	49.9601624457319	4	4	4	4
2	1	1	2	1	2	1	1	5	4	4	4	5	5	4	5	4	4	5	4	3	5	4	4	4	4	3	4	4	4	4	4	4	4	4	4	4	3	4	4	4	5	4	4	4	52.6603916823134	4.25	4.75	4	4.25
2	1	1	2	1	2	1	1	5	4	4	4	5	5	4	5	4	4	5	4	3	5	4	4	4	4	3	4	4	4	4	4	4	4	4	4	4	3	4	4	4	5	4	4	4	48.7085325088731	4.25	4.75	4	4.25
2	1	1	2	1	1	1	1	5	3	5	5	5	4	5	4	4	4	5	4	4	3	5	4	4	4	3	4	4	4	4	4	4	4	4	4	4	3	4	4	4	4	3	4	4	49.5395233896532	4.5	4.5	4	4.25
2	1	1	2	1	1	1	1	5	3	5	5	5	4	5	4	4	4	5	4	4	3	5	4	4	4	3	4	4	4	4	4	4	4	4	4	4	3	4	4	4	4	3	4	4	49.0372911671917	4.5	4.5	4	4.25
2	1	1	2	1	1	1	1	5	5	5	5	5	5	5	5	4	4	4	4	4	4	3	4	4	4	3	4	4	4	4	4	3	4	4	4	4	3	4	4	4	3	4	4	4	54.5246519357184	5	5	4	4
2	1	1	2	1	1	1	1	5	5	5	5	5	5	5	5	4	4	4	4	4	4	3	4	4	4	3	4	4	4	4	4	3	4	4	4	4	3	4	4	4	3	4	4	4	51.2433011760648	5	5	4	4
1	1	1	1	1	1	1	1	3	5	5	5	5	5	5	5	5	5	1	4	3	3	3	3	4	4	3	3	4	4	4	4	4	3	4	4	4	3	4	4	4	4	3	3	3	52.7091619712322	4.5	5	4	3.75
1	1	1	1	1	1	1	1	3	4	3	5	5	5	4	4	3	3	3	4	3	3	3	3	4	4	3	3	4	4	4	4	4	3	4	4	4	3	4	4	4	4	3	3	3	50.4331824164145	3.75	4.5	4	3.25
1	1	1	3	2	3	2	1	4	5	4	4	4	4	5	5	5	5	1	4	3	3	3	4	4	4	3	4	4	4	3	3	4	4	3	4	4	3	4	4	4	4	4	4	4	51.1551910910381	4.25	4.5	3.5	3.75
2	1	1	2	1	5	2	1	5	5	5	5	5	5	5	5	3	3	4	4	4	4	4	4	4	4	3	4	4	4	4	4	4	4	3	4	4	3	4	4	4	3	4	4	4	42.6643598098466	5	5	4	3.5
2	1	1	2	1	5	2	1	5	5	5	5	5	5	5	5	3	3	4	4	4	4	4	4	4	4	3	4	4	4	4	4	4	4	3	4	4	3	4	4	4	3	4	4	4	46.9997736796887	5	5	4	3.5
2	1	1	2	1	5	2	1	5	5	5	5	5	5	5	5	3	3	4	4	4	4	4	4	4	4	3	4	4	4	4	4	4	4	3	4	4	3	4	4	4	3	4	4	4	49.2565506595902	5	5	4	3.5
2	1	1	2	1	5	2	1	5	5	5	5	5	5	5	5	3	3	4	4	4	4	4	4	4	4	3	4	4	4	4	4	4	4	3	4	4	3	4	4	4	3	4	4	4	51.2431569926915	5	5	4	3.5
2	1	1	2	1	1	1	1	4	4	5	4	4	4	4	4	4	3	4	4	4	4	3	4	4	4	3	3	4	4	4	4	4	4	3	4	4	3	4	4	4	4	4	4	4	51.8468763965763	4.25	4	4	3.75
2	1	1	2	1	1	1	1	4	4	5	4	4	4	4	4	4	3	4	4	4	4	3	4	4	4	3	3	4	4	4	4	4	4	3	4	4	3	4	4	4	4	4	4	4	51.2729112999507	4.25	4	4	3.75
2	1	1	1	1	1	1	1	5	4	3	3	3	4	3	4	4	4	4	4	4	3	3	4	4	4	3	4	4	4	4	4	4	4	3	4	4	3	4	4	4	4	3	4	3	51.9735466872443	3.75	3.5	4	4
1	1	1	3	2	3	2	1	4	4	3	3	4	4	3	4	4	4	4	4	3	3	3	4	4	4	3	4	4	4	3	3	4	4	3	4	4	3	4	4	4	4	4	4	4	52.191670699741	3.5	3.75	3.5	4
2	1	1	1	1	1	1	1	5	5	4	5	5	5	5	5	4	4	4	4	4	3	3	4	4	4	3	4	4	4	4	4	4	4	3	4	4	3	4	4	4	4	3	4	3	55.0362773925258	4.75	5	4	4
2	1	1	2	1	2	1	1	4	5	5	5	5	5	5	5	5	5	2	5	4	3	3	4	4	4	3	4	4	4	4	4	4	4	3	4	4	3	4	4	5	3	4	4	4	49.7648994478413	4.75	5	4	4.25
2	1	1	2	1	2	1	1	4	4	4	3	3	4	5	4	4	4	5	5	4	3	3	4	4	4	3	4	4	4	4	4	4	4	3	4	4	3	4	4	5	3	4	4	4	49.2767450239471	3.75	4	4	4.5
1	1	1	2	1	1	1	1	5	5	5	5	5	5	5	5	5	5	1	4	3	4	4	4	4	4	3	4	4	4	4	4	3	4	3	4	4	3	4	4	4	4	3	3	3	50.2967096668724	5	5	4	3.75
1	1	1	2	1	1	1	1	5	4	4	3	5	4	4	4	4	4	5	4	3	4	4	4	4	4	3	4	4	4	4	4	3	4	3	4	4	3	4	4	4	4	3	3	3	50.0776959914387	4	4.25	4	4.25
2	1	1	1	1	3	2	1	4	4	5	2	3	3	3	3	2	2	2	3	3	4	3	3	4	4	3	4	4	4	5	4	4	3	3	4	4	3	4	4	3	2	3	4	5	52.0024424057711	3.75	3	4.25	2.25
1	6	2	4	2	5	2	1	4	4	4	5	5	5	5	5	4	4	4	4	4	4	3	3	3	4	3	4	4	4	4	4	4	3	4	3	4	3	4	4	4	3	5	4	4	50.8334065719056	4.25	5	4	4
2	1	1	2	1	1	1	1	5	4	3	3	3	4	4	4	4	4	4	5	4	4	4	3	3	4	3	4	4	4	4	4	3	3	4	3	4	3	4	4	5	3	3	4	4	50.8298569955051	3.75	3.75	4	4.25
2	1	1	2	1	1	1	1	5	5	5	5	4	4	5	5	4	4	4	5	4	4	4	3	3	4	3	4	4	4	4	4	3	3	4	3	4	3	4	4	5	3	3	4	4	49.502073831338	5	4.5	4	4.25
2	1	1	2	1	1	1	1	4	5	4	4	3	4	3	4	4	3	4	4	4	3	3	4	3	4	3	4	4	4	4	4	4	4	3	3	4	3	4	4	4	4	4	5	4	53.2015575168687	4.25	3.5	4	3.75
2	1	1	2	1	1	1	1	3	4	4	3	4	4	4	4	4	4	1	5	4	3	3	4	3	4	3	3	4	4	4	3	3	4	3	3	4	3	4	4	5	5	3	3	4	49.7840115918568	3.5	4	3.75	3.5
2	1	1	2	1	1	1	1	3	4	4	3	5	4	5	4	3	4	5	5	4	3	3	4	3	4	3	3	4	4	4	3	3	4	3	3	4	3	4	4	5	5	3	3	4	54.9521713043778	3.5	4.5	3.75	4.25
1	4	2	4	2	2	1	3	4	4	5	4	5	3	5	4	2	3	4	4	4	3	2	3	3	4	3	2	4	4	4	4	4	3	3	3	4	3	4	4	4	3	4	3	4	51.1762788222777	4.25	4.25	4	3.25
2	1	1	2	1	1	1	1	5	5	5	3	5	5	5	5	4	4	4	4	3	4	3	3	3	4	3	3	4	4	4	4	4	3	3	3	4	3	4	4	4	4	5	3	3	48.3689263008755	4.5	5	4	4
2	1	1	2	1	1	1	1	5	2	4	4	4	4	4	4	4	4	1	5	5	5	5	4	4	5	3	4	4	4	4	5	5	4	4	4	5	3	4	4	5	2	5	5	5	51.4822344322361	3.75	4	4.25	3.5
2	1	1	2	1	1	1	1	5	4	5	5	5	4	4	5	3	3	5	5	5	5	5	4	4	5	3	4	4	4	4	5	5	4	4	4	5	3	4	4	5	2	5	5	5	46.5856592338444	4.75	4.5	4.25	4
2	1	1	2	1	2	1	1	5	5	5	4	5	5	4	5	4	4	5	5	4	5	4	4	4	5	3	4	4	4	4	4	5	4	4	4	5	3	4	4	5	4	4	4	4	47.5399367521435	4.75	4.75	4	4.5
2	1	1	2	1	2	1	1	5	5	5	4	5	5	4	5	4	4	5	5	4	5	4	4	4	5	3	4	4	4	4	4	5	4	4	4	5	3	4	4	5	4	4	4	4	49.7760914986602	4.75	4.75	4	4.5
2	1	1	1	1	1	1	1	5	5	5	5	5	5	5	5	4	4	4	5	4	4	4	4	4	5	3	4	4	4	4	4	4	4	4	4	5	3	4	4	5	4	4	4	4	55.1777082397893	5	5	4	4.25
2	1	1	1	1	1	1	1	5	5	5	5	5	5	5	5	4	4	4	5	4	4	4	4	4	5	3	4	4	4	4	4	4	4	4	4	5	3	4	4	5	4	4	4	4	46.248964348592	5	5	4	4.25
1	1	1	2	1	1	1	1	4	5	4	4	4	5	5	5	5	4	2	4	4	5	5	4	4	5	4	5	4	5	4	4	1	2	2	1	5	3	4	4	4	4	5	5	3	51.7741390898915	4.25	4.75	4.25	3.75
1	1	1	2	1	1	1	1	4	5	4	4	4	5	5	5	5	4	2	4	4	5	5	4	4	5	4	5	4	5	4	4	1	2	2	1	5	3	4	4	4	4	5	5	4	51.3122437241987	4.25	4.75	4.25	3.75
1	1	1	2	1	1	1	2	4	4	5	3	4	3	4	4	4	4	3	4	4	4	4	4	4	4	5	5	3	2	3	2	4	5	5	5	2	4	4	4	4	3	3	2	5	51.803649430698	4	3.75	2.5	3.75
2	1	1	2	1	1	1	2	5	5	5	3	5	5	5	4	1	4	3	5	4	4	4	4	3	4	3	5	4	3	4	1	3	5	4	5	3	4	4	4	5	5	4	1	5	47.7485791869334	4.5	4.75	3	3.25
1	1	1	1	1	1	1	1	4	4	4	4	4	4	4	5	3	4	5	5	4	4	3	4	5	3	4	5	4	4	4	5	3	4	4	5	3	4	4	4	5	4	4	4	4	49.1578053027614	4	4.25	4.25	4.25
1	1	1	1	1	1	1	1	4	4	4	4	4	4	4	5	3	4	5	5	4	4	3	4	5	3	4	5	4	4	4	5	3	4	4	5	3	4	4	4	5	4	4	4	4	45.4654230809329	4	4.25	4.25	4.25
2	1	1	2	1	3	2	2	5	5	5	4	5	5	5	4	5	5	5	5	5	5	5	4	3	4	5	5	3	5	1	1	4	4	5	4	3	4	4	4	3	3	4	5	5	47.5702780952998	4.75	4.75	2.5	5
1	1	1	1	1	1	1	1	4	4	3	3	1	1	1	1	5	4	4	3	4	4	4	4	4	3	4	4	4	4	5	2	4	4	4	4	3	4	4	4	3	3	4	4	3	49.6470680533161	3.5	1	3.75	4
1	1	1	1	1	1	1	1	4	4	3	3	1	1	1	1	5	4	4	3	4	4	4	4	4	3	4	4	4	4	5	2	4	4	4	4	3	4	4	4	3	3	4	4	3	51.0780134865648	3.5	1	3.75	4
1	1	1	2	1	2	1	1	5	5	5	4	4	4	4	5	3	3	4	4	4	3	3	4	4	3	4	4	4	4	4	4	4	4	4	4	3	4	4	4	4	4	4	4	4	54.8274723900822	4.75	4.25	4	3.5
1	1	1	2	1	2	1	1	5	5	5	4	4	4	4	5	3	3	4	4	4	3	3	4	4	3	4	4	4	4	4	4	4	4	4	4	3	4	4	4	4	4	4	4	4	52.1274581733957	4.75	4.25	4	3.5
1	1	1	3	2	1	1	5	3	3	3	3	3	3	3	3	4	3	2	2	4	3	4	3	4	3	4	3	4	4	4	4	4	3	4	4	3	4	4	4	2	2	3	4	4	49.459396612617	3	3	4	2.75
1	1	1	3	2	1	1	5	3	5	5	5	5	5	5	5	5	5	2	2	4	3	4	3	4	3	4	3	4	4	4	4	4	3	4	4	3	4	4	4	2	2	3	4	4	49.6722662059143	4.5	5	4	3.5
2	1	1	2	1	1	1	2	4	5	5	4	5	5	5	5	3	3	3	4	3	4	4	4	4	4	4	4	4	4	4	4	4	4	3	4	3	4	4	4	4	4	4	3	4	48.6603817933772	4.5	5	4	3.25
2	1	1	2	1	1	1	1	4	5	5	5	5	5	5	5	5	5	1	3	4	4	4	4	3	3	4	4	4	4	4	4	2	4	4	3	3	4	4	4	3	4	3	4	4	47.9037045740507	4.75	5	4	3.5
2	1	1	2	1	1	1	1	4	3	3	4	3	4	3	4	4	4	4	3	4	4	4	4	3	3	4	4	4	4	4	4	2	4	4	3	3	4	4	4	3	4	3	4	4	46.020348630531	3.5	3.5	4	3.75
2	1	1	1	1	1	1	2	4	4	4	5	3	4	5	4	3	3	2	1	3	3	3	3	3	3	4	3	4	4	3	3	4	3	3	3	3	4	4	4	5	5	5	5	3	53.5094014540771	4.25	4	3.5	2.25
2	1	1	1	1	1	1	2	4	4	4	5	3	4	5	4	3	3	2	1	3	3	3	3	3	3	4	3	4	4	3	3	4	3	3	3	3	4	4	4	5	5	5	5	3	53.4971224117789	4.25	4	3.5	2.25
1	2	2	4	2	3	2	2	5	5	5	5	5	5	5	5	3	3	3	3	4	4	4	4	4	4	4	4	4	4	4	3	3	3	3	3	3	4	4	4	3	4	4	3	4	51.447433226841	5	5	3.75	3
2	3	2	2	1	2	1	2	4	4	4	4	4	4	4	4	4	4	4	4	4	4	4	4	4	4	4	4	4	4	4	3	3	3	3	3	3	4	4	4	4	4	4	4	4	49.4039984096252	4	4	3.75	4
2	1	1	2	1	3	2	3	5	4	4	4	4	4	4	4	4	4	1	4	4	4	4	5	5	4	4	4	4	4	4	5	5	1	5	5	4	4	4	4	4	5	4	4	4	55.5820965741911	4.25	4	4.25	3.25
2	1	1	2	1	3	2	3	5	5	5	5	5	4	5	5	4	4	4	4	4	4	4	5	5	4	4	4	4	4	4	5	5	5	1	5	4	4	4	4	4	5	4	4	4	50.951008028424	5	4.75	4.25	4
1	1	1	3	2	1	1	1	5	4	4	4	4	4	4	4	4	4	1	5	4	4	4	5	5	4	4	4	4	4	4	4	5	5	1	5	4	4	4	4	5	4	4	4	4	57.7541553216701	4.25	4	4	3.5
1	1	1	3	2	1	1	1	5	5	5	5	5	4	4	5	4	4	5	5	4	4	4	5	5	4	4	4	4	4	4	4	5	5	1	5	4	4	4	4	5	4	4	4	4	52.3670843800299	5	4.5	4	4.5
2	1	1	2	1	1	1	2	3	5	5	5	5	5	5	5	3	5	5	5	5	5	5	5	5	5	5	5	5	3	5	5	5	3	5	5	4	4	4	4	5	4	2	3	4	48.9879565277271	4.5	5	4.5	4.5
2	1	1	2	1	2	1	5	4	5	4	5	3	4	4	4	4	4	4	5	4	4	4	5	5	4	4	4	4	4	4	5	5	5	4	5	4	4	4	4	5	5	5	5	4	46.2266225171125	4.5	3.75	4.25	4.25
2	1	1	2	1	2	1	5	4	4	5	5	5	4	4	5	5	5	5	5	4	4	4	5	5	4	4	4	4	4	4	5	5	5	4	5	4	4	4	4	5	5	5	5	4	48.4373921076515	4.5	4.5	4.25	5
1	1	1	2	1	1	1	1	5	5	5	5	5	5	5	4	4	4	5	5	4	4	4	5	5	4	4	5	4	4	5	4	4	5	4	5	4	4	4	4	5	4	4	4	4	47.0807554745861	5	4.75	4.25	4.5
1	1	1	2	1	1	1	1	5	5	5	5	5	5	5	4	4	4	5	5	4	4	4	5	5	4	4	5	4	4	5	4	4	5	4	5	4	4	4	4	5	4	4	4	4	48.3175113485713	5	4.75	4.25	4.5
2	1	1	3	2	1	1	3	5	5	5	5	5	5	5	5	4	4	5	5	4	5	4	4	5	4	4	5	4	4	4	4	5	4	4	5	4	4	4	4	5	5	4	4	4	51.6324916625422	5	5	4	4.5
2	1	1	3	2	1	1	3	5	5	5	5	5	5	5	5	4	4	5	5	4	5	4	4	5	4	4	5	4	4	4	4	5	4	4	5	4	4	4	4	5	5	4	4	4	46.0819418975824	5	5	4	4.5
2	1	1	3	2	4	2	1	4	4	4	4	5	4	4	4	4	4	4	4	4	4	4	4	5	4	4	4	4	4	4	4	4	4	4	5	4	4	4	4	4	4	4	4	4	51.4279083173551	4	4.25	4	4
2	1	1	3	2	4	2	1	4	4	4	4	5	4	4	4	4	4	4	4	4	4	4	4	5	4	4	4	4	4	4	4	4	4	4	5	4	4	4	4	4	4	4	4	4	49.8051409627596	4	4.25	4	4
1	1	1	1	1	1	1	1	5	4	4	4	5	5	4	5	5	4	5	4	3	5	4	4	5	4	4	4	4	4	4	3	4	4	4	5	4	4	4	4	4	5	4	3	4	47.9544419282658	4.25	4.75	3.75	4.5
2	5	2	3	2	3	2	1	5	5	5	5	5	4	5	5	4	4	4	5	4	4	4	4	5	4	4	4	4	4	4	4	4	4	4	5	4	4	4	4	5	2	4	4	4	51.1815751881173	5	4.75	4	4.25
2	5	2	3	2	3	2	1	5	5	5	5	5	4	5	5	4	4	4	5	4	4	4	4	5	4	4	4	4	4	4	4	4	4	4	5	4	4	4	4	5	2	4	4	4	46.101407383258	5	4.75	4	4.25
2	1	1	1	1	2	1	3	5	5	5	5	5	5	5	5	4	4	4	5	4	4	5	4	5	4	4	4	4	4	4	4	4	4	4	5	4	4	4	4	5	4	4	4	4	45.585622723773	5	5	4	4.25
2	1	1	1	1	2	1	3	5	5	5	5	5	5	5	5	4	4	4	5	4	4	5	4	5	4	4	4	4	4	4	4	4	4	4	5	4	4	4	4	5	4	4	4	4	50.976191817742	5	5	4	4.25
1	1	1	2	1	1	1	2	5	5	5	3	5	4	4	4	2	2	4	4	4	4	4	3	4	4	4	3	3	4	4	3	3	3	4	5	4	4	4	4	4	3	4	2	3	50.2444958108306	4.5	4.25	3.5	3
2	1	1	1	1	1	1	1	5	5	5	5	5	5	5	5	3	3	3	3	3	3	3	3	5	4	4	4	4	4	4	4	4	3	3	5	4	4	4	4	3	3	3	3	3	50.3577408139111	5	5	4	3
2	1	1	1	1	1	1	1	5	5	5	5	5	5	5	5	3	3	3	3	3	3	3	3	5	4	4	4	4	4	4	4	4	3	3	5	4	4	4	4	3	3	3	3	3	45.6536749359659	5	5	4	3
1	1	1	2	1	1	1	1	5	4	3	3	3	4	4	4	4	4	4	5	3	4	3	4	4	4	4	4	4	4	4	4	5	4	5	4	4	4	4	4	5	2	4	4	4	52.4026723975883	3.75	3.75	4	4.25
1	1	1	2	1	1	1	1	5	3	5	4	3	5	4	5	4	4	4	5	3	4	3	4	4	4	4	4	4	4	4	4	5	4	5	4	4	4	4	4	5	2	4	4	4	48.9272922055115	4.25	4.25	4	4.25
2	1	1	1	1	2	1	1	5	5	4	4	1	5	1	5	4	4	5	5	4	4	4	4	4	4	4	4	4	4	4	4	5	4	5	4	4	4	4	4	5	5	5	4	4	47.3016751413556	4.5	3	4	4.5
2	1	1	1	1	2	1	1	5	5	4	4	1	5	1	5	4	4	5	5	4	4	4	4	4	4	4	4	4	4	4	4	5	4	5	4	4	4	4	4	5	5	5	4	4	54.400595330136	4.5	3	4	4.5
2	1	1	1	1	2	1	1	5	5	4	5	1	4	5	5	4	4	4	4	4	4	5	4	4	4	4	4	4	4	4	5	4	4	5	4	4	4	4	4	4	2	4	4	4	50.7470078581005	4.75	3.75	4.25	4
2	1	1	1	1	2	1	1	5	5	4	5	1	4	5	5	4	4	4	4	4	4	5	4	4	4	4	4	4	4	4	5	4	4	5	4	4	4	4	4	4	2	4	4	4	47.2355215955458	4.75	3.75	4.25	4
2	1	1	2	1	2	1	1	5	4	4	4	4	4	5	4	4	4	4	5	4	4	4	4	4	4	4	4	4	4	4	4	4	4	5	4	4	4	4	4	5	4	4	4	4	53.683236451848	4.25	4.25	4	4.25
2	1	1	2	1	2	1	1	5	4	4	4	4	4	5	4	4	4	4	5	4	4	4	4	4	4	4	4	4	4	4	4	4	4	5	4	4	4	4	4	5	4	4	4	4	55.4694596619594	4.25	4.25	4	4.25
1	1	1	3	2	3	2	1	5	5	4	5	4	4	3	4	3	3	4	4	4	5	3	5	4	4	4	4	4	4	3	5	5	5	4	4	4	4	4	4	4	4	4	4	4	46.7357580174758	4.75	3.75	4	3.5
1	1	1	3	2	3	2	1	5	4	3	3	4	4	4	4	4	4	4	4	4	5	3	5	4	4	4	4	4	4	3	5	5	5	4	4	4	4	4	4	4	4	4	4	4	51.742948930396	3.75	4	4	4
2	1	1	2	1	1	1	2	5	4	5	3	5	5	5	5	2	2	5	5	5	5	2	5	4	4	4	4	4	4	4	4	5	5	4	4	4	4	4	4	4	2	2	2	4	47.7685024285016	4.25	5	4	3.5
2	1	1	3	2	3	2	1	5	4	4	4	4	4	4	4	4	4	1	4	5	5	4	5	4	4	4	4	4	4	4	5	4	5	4	4	4	4	4	4	4	2	5	5	5	49.4282770493474	4.25	4	4.25	3.25
2	1	1	2	1	1	1	1	4	3	4	4	4	4	4	4	4	4	2	4	5	5	5	5	4	4	4	4	4	4	4	4	4	5	4	4	4	4	4	4	4	4	4	4	4	44.9420860632793	3.75	4	4	3.5
2	1	1	2	1	1	1	1	4	4	4	4	4	5	5	5	4	4	4	4	5	5	5	5	4	4	4	4	4	4	4	4	4	5	4	4	4	4	4	4	4	4	4	4	4	44.7757130326234	4	4.75	4	4
1	5	2	2	1	2	1	3	5	5	5	4	4	5	4	5	4	4	4	4	4	4	4	5	4	4	4	4	4	4	4	4	4	5	4	4	4	4	4	4	4	2	4	4	4	48.449167803242	4.75	4.5	4	4
1	5	2	2	1	2	1	3	5	5	5	4	4	5	4	5	4	4	4	4	4	4	4	5	4	4	4	4	4	4	4	4	4	5	4	4	4	4	4	4	4	2	4	4	4	51.1563753952009	4.75	4.5	4	4
2	1	1	2	1	2	1	1	5	4	4	5	4	5	4	4	4	4	4	4	4	4	4	5	4	4	4	5	4	4	4	4	4	5	4	4	4	4	4	4	4	4	4	4	4	51.4574722704759	4.5	4.25	4	4
2	1	1	2	1	2	1	1	5	4	4	5	4	5	4	4	4	4	4	4	4	4	4	5	4	4	4	5	4	4	4	4	4	5	4	4	4	4	4	4	4	4	4	4	4	51.4116945243207	4.5	4.25	4	4
1	6	2	3	2	2	1	3	5	5	5	5	5	5	5	5	4	4	4	4	4	4	4	5	4	4	4	4	4	4	4	4	4	5	4	4	4	4	4	4	4	1	4	4	4	51.0957857365144	5	5	4	4
1	6	2	3	2	2	1	3	5	5	5	5	5	5	5	5	4	4	4	4	4	4	4	5	4	4	4	4	4	4	4	4	4	5	4	4	4	4	4	4	4	1	4	4	4	48.0929261734999	5	5	4	4
2	1	1	3	2	3	2	1	5	5	5	5	5	5	5	5	4	3	5	4	5	5	4	5	4	4	4	4	4	4	4	5	4	5	4	4	4	4	4	4	4	2	5	5	5	51.2863204037755	5	5	4.25	4
1	1	1	2	1	1	1	5	5	5	5	5	5	5	5	5	4	4	5	4	4	5	4	5	4	4	4	4	4	4	4	4	4	5	4	4	4	4	4	4	4	4	4	4	4	52.973412567796	5	5	4	4.25
1	1	1	2	1	1	1	5	5	5	5	5	5	5	5	5	4	4	5	4	4	5	4	5	4	4	4	4	4	4	4	4	4	5	4	4	4	4	4	4	4	4	4	4	4	51.2877752004917	5	5	4	4.25
2	1	1	2	1	2	1	1	4	4	4	4	4	4	4	4	4	4	1	4	4	3	4	4	4	4	4	4	4	4	3	5	5	4	4	4	4	4	4	4	4	5	4	3	3	51.5156058561244	4	4	4	3.25
2	1	1	1	1	1	1	1	5	5	5	5	5	4	4	5	4	3	4	4	4	4	4	4	4	4	4	4	4	4	4	4	5	4	4	4	4	4	4	4	4	4	4	4	4	48.7460294283014	5	4.5	4	3.75
2	1	1	1	1	1	1	1	5	5	5	5	5	4	4	5	4	3	4	4	4	4	4	4	4	4	4	4	4	4	4	4	5	4	4	4	4	4	4	4	4	4	4	4	4	50.8317739292258	5	4.5	4	3.75
2	1	1	1	1	5	2	1	4	4	4	4	4	4	4	4	2	4	4	4	4	4	4	4	4	4	4	4	4	4	4	5	5	4	4	4	4	4	4	4	4	4	4	4	4	51.0309705374434	4	4	4.25	3.5
2	1	1	1	1	5	2	1	4	4	4	4	4	4	4	4	2	4	4	4	4	4	4	4	4	4	4	4	4	4	4	5	5	4	4	4	4	4	4	4	4	4	4	4	4	55.7913090709717	4	4	4.25	3.5
2	1	1	2	1	2	1	1	4	4	4	4	5	4	4	4	4	4	4	4	4	3	4	4	4	4	4	4	4	4	3	5	5	4	4	4	4	4	4	4	4	5	4	3	3	53.0665599188101	4	4.25	4	4
2	1	1	2	1	2	1	1	4	5	5	5	5	5	5	5	4	4	4	4	4	4	4	4	4	4	4	4	4	4	5	4	5	4	4	4	4	4	4	4	4	4	4	4	4	51.990103109585	4.75	5	4.25	4
2	1	1	2	1	2	1	1	4	5	5	5	5	5	5	5	4	4	4	4	4	4	4	4	4	4	4	4	4	4	5	4	5	4	4	4	4	4	4	4	4	4	4	4	4	50.9229678980353	4.75	5	4.25	4
1	4	2	2	1	3	2	3	5	5	5	5	5	4	4	5	4	4	4	4	4	4	4	4	4	4	4	4	4	4	4	4	5	4	4	4	4	4	4	4	4	4	4	4	4	50.3687178546669	5	4.5	4	4
1	4	2	2	1	3	2	3	5	5	5	5	5	4	4	5	4	4	4	4	4	4	4	4	4	4	4	4	4	4	4	4	5	4	4	4	4	4	4	4	4	4	4	4	4	51.1579099739607	5	4.5	4	4
1	1	1	2	1	1	1	3	4	4	4	4	4	4	4	4	3	3	5	4	4	4	4	4	4	4	4	4	4	4	4	4	5	4	4	4	4	4	4	4	4	4	4	4	4	43.7328753852656	4	4	4	3.75
1	1	1	2	1	1	1	3	4	4	4	4	4	4	4	4	3	3	5	4	4	4	4	4	4	4	4	4	4	4	4	4	5	4	4	4	4	4	4	4	4	4	4	4	4	50.1587771093537	4	4	4	3.75
1	1	1	2	1	1	1	3	4	4	4	4	4	4	4	4	3	3	5	4	4	4	4	4	4	4	4	4	4	4	4	4	5	4	4	4	4	4	4	4	4	4	4	4	4	48.4124183668011	4	4	4	3.75
1	1	1	2	1	1	1	3	4	4	4	4	4	4	4	4	3	3	5	4	4	4	4	4	4	4	4	4	4	4	4	4	5	4	4	4	4	4	4	4	4	4	4	4	4	50.490676084604	4	4	4	3.75
2	1	1	1	1	1	1	1	5	4	4	4	4	4	4	5	5	4	5	4	4	4	4	4	4	4	4	4	4	4	4	5	5	4	4	4	4	4	4	4	4	4	4	4	4	44.9316261020887	4.25	4.25	4.25	4.5
2	1	1	1	1	1	1	1	5	4	4	4	4	4	4	5	5	4	5	4	4	4	4	4	4	4	4	4	4	4	4	5	5	4	4	4	4	4	4	4	4	4	4	4	4	52.862907238991	4.25	4.25	4.25	4.5
2	1	1	1	1	1	1	1	5	4	4	4	4	4	4	5	5	4	5	4	4	4	4	4	4	4	4	4	4	4	4	5	5	4	4	4	4	4	4	4	4	4	4	4	4	47.2941325653257	4.25	4.25	4.25	4.5
2	1	1	1	1	1	1	1	5	4	4	4	4	4	4	5	5	4	5	4	4	4	4	4	4	4	4	4	4	4	4	5	5	4	4	4	4	4	4	4	4	4	4	4	4	51.1821561327219	4.25	4.25	4.25	4.5
2	1	1	2	1	2	1	1	5	5	5	5	5	5	5	5	4	5	5	4	4	4	3	4	4	4	4	4	4	4	4	4	5	4	4	4	4	4	4	4	4	5	4	4	5	49.8904889683025	5	5	4	4.5
2	1	1	2	1	2	1	1	5	5	5	5	5	5	5	5	4	5	5	4	4	4	3	4	4	4	4	4	4	4	4	4	5	4	4	4	4	4	4	4	4	5	4	4	5	51.2258523671688	5	5	4	4.5
2	1	1	2	1	1	1	4	5	4	3	3	3	3	4	4	4	4	4	5	5	4	4	4	4	4	4	4	4	4	5	5	5	4	4	4	4	4	4	4	5	3	5	5	5	57.5755685197943	3.75	3.5	4.5	4.25
2	1	1	2	1	5	2	3	5	4	5	5	5	5	5	5	4	4	4	5	4	4	4	4	4	4	4	4	4	4	4	4	5	4	4	4	4	4	4	4	5	2	4	5	2	48.2140874789665	4.75	5	4	4.25
2	2	2	3	2	1	1	1	5	4	5	5	4	4	4	4	4	5	5	5	5	5	2	4	4	4	4	4	4	4	4	4	5	4	4	4	4	4	4	4	4	3	4	4	5	47.9135058228261	4.75	4	4	4.75
2	1	1	2	1	1	1	4	5	4	5	5	5	5	5	5	4	5	5	5	5	4	4	4	4	4	4	4	4	4	5	5	5	4	4	4	4	4	4	4	5	3	5	5	5	51.3924880884717	4.75	5	4.5	4.75
2	1	1	2	1	1	1	1	5	5	4	4	4	4	4	4	3	3	3	3	4	3	4	4	4	4	4	3	4	4	4	4	4	4	4	4	4	4	4	4	3	4	4	4	4	52.9171488442636	4.5	4	4	3
2	1	1	2	1	1	1	1	5	5	4	4	4	4	4	4	3	3	3	3	4	3	4	4	4	4	4	3	4	4	4	4	4	4	4	4	4	4	4	4	3	4	4	4	4	50.127164602005	4.5	4	4	3
2	1	1	1	1	1	1	5	4	3	4	3	4	4	4	3	4	4	3	3	4	4	4	4	4	4	4	4	4	4	4	4	4	4	4	4	4	4	4	4	3	3	4	4	4	54.7251909148392	3.5	3.75	4	3.5
2	1	1	1	1	1	1	5	4	3	4	3	4	4	4	3	4	4	3	3	4	4	4	4	4	4	4	4	4	4	4	4	4	4	4	4	4	4	4	4	3	3	4	4	4	44.5215904204402	3.5	3.75	4	3.5
2	1	1	2	1	1	1	1	5	5	5	5	5	5	5	5	3	3	4	3	4	3	4	4	4	4	4	4	4	4	4	4	4	4	4	4	4	4	4	4	3	3	4	4	3	49.746852540602	5	5	4	3.25
2	1	1	2	1	1	1	1	5	5	5	5	5	5	5	5	3	3	4	3	4	3	4	4	4	4	4	4	4	4	4	4	4	4	4	4	4	4	4	4	3	3	4	4	3	46.3441983225394	5	5	4	3.25
2	2	2	1	1	3	2	3	4	4	4	4	4	4	4	4	1	1	1	4	4	4	4	4	4	4	4	4	4	4	4	4	4	4	4	4	4	4	4	4	4	4	4	4	4	52.0601427717702	4	4	4	1.75
2	2	2	1	1	3	2	3	4	4	4	4	4	4	4	4	1	1	1	4	4	4	4	4	4	4	4	4	4	4	4	4	4	4	4	4	4	4	4	4	4	4	4	4	4	50.3767794607387	4	4	4	1.75
2	1	1	2	1	1	1	2	4	4	4	3	5	2	3	3	3	3	2	4	4	4	4	4	4	5	5	5	5	5	5	4	4	4	4	4	4	4	4	4	4	3	2	5	4	52.237807186008	3.75	3.25	4.75	3
1	1	1	2	1	5	2	5	5	4	3	4	5	4	5	4	2	1	3	4	4	3	3	4	4	4	4	4	4	4	4	4	4	4	4	4	4	4	4	4	4	4	5	4	4	49.8651446517526	4	4.5	4	2.5
1	1	1	2	1	5	2	5	5	4	3	4	5	4	5	4	2	1	3	4	4	3	3	4	4	4	4	4	4	4	4	4	4	4	4	4	4	4	4	4	4	4	5	4	4	50.0240031931895	4	4.5	4	2.5
2	1	1	2	1	1	1	2	4	4	5	3	4	4	4	4	3	2	3	4	3	3	4	3	3	3	4	4	5	5	4	5	4	4	4	4	4	4	4	4	4	4	3	3	4	56.4986473102536	4	4	4.75	3
2	1	1	2	1	3	2	1	4	4	3	4	5	4	5	4	3	3	3	4	4	4	4	4	4	4	4	4	4	4	4	4	4	4	4	4	4	4	4	4	4	4	4	4	4	50.5775580553888	3.75	4.5	4	3.25
2	1	1	2	1	3	2	1	4	4	3	4	5	4	5	4	3	3	3	4	4	4	4	4	4	4	4	4	4	4	4	4	4	4	4	4	4	4	4	4	4	4	4	4	4	47.7984794474194	3.75	4.5	4	3.25
2	1	1	2	1	2	1	1	5	4	4	4	5	4	4	4	3	4	3	4	4	5	4	4	4	4	4	4	4	4	4	4	4	4	4	4	4	4	4	4	4	4	4	4	4	46.8752015147115	4.25	4.25	4	3.5
2	1	1	2	1	2	1	1	5	4	4	4	5	4	4	4	3	4	3	4	4	5	4	4	4	4	4	4	4	4	4	4	4	4	4	4	4	4	4	4	4	4	4	4	4	53.7994167543892	4.25	4.25	4	3.5
2	1	1	2	1	3	2	1	4	5	4	5	4	5	4	4	4	4	3	4	4	4	4	4	4	4	4	4	4	4	4	4	4	4	4	4	4	4	4	4	4	4	4	4	4	52.0820445513769	4.5	4.25	4	3.75
2	1	1	2	1	3	2	1	4	5	4	5	4	5	4	4	4	4	3	4	4	4	4	4	4	4	4	4	4	4	4	4	4	4	4	4	4	4	4	4	4	4	4	4	4	49.3731857073523	4.5	4.25	4	3.75
2	1	1	1	1	1	1	3	5	5	4	3	5	4	4	4	4	4	3	4	3	4	4	4	4	4	4	4	4	4	4	4	4	4	4	4	4	4	4	4	4	4	3	4	4	48.4356365211346	4.25	4.25	4	3.75
2	1	1	1	1	1	1	3	5	5	4	3	5	4	4	4	4	4	3	4	3	4	4	4	4	4	4	4	4	4	4	4	4	4	4	4	4	4	4	4	4	4	3	4	4	45.9723481797825	4.25	4.25	4	3.75
2	1	1	3	2	2	1	1	5	4	5	4	4	4	4	4	4	2	4	4	4	4	4	4	4	4	4	4	4	4	4	4	4	4	4	4	4	4	4	4	4	4	4	4	4	56.3679605359973	4.5	4	4	3.5
2	1	1	3	2	2	1	1	5	4	5	4	4	4	4	4	4	2	4	4	4	4	4	4	4	4	4	4	4	4	4	4	4	4	4	4	4	4	4	4	4	4	4	4	4	50.9357710414066	4.5	4	4	3.5
1	5	2	5	2	2	1	1	5	4	5	4	3	4	4	4	3	3	4	4	4	5	3	4	4	4	4	4	4	4	4	4	4	4	4	4	4	4	4	4	4	2	4	4	4	53.226097497241	4.5	3.75	4	3.5
1	5	2	5	2	2	1	1	5	4	5	4	3	4	4	4	3	3	4	4	4	5	3	4	4	4	4	4	4	4	4	4	4	4	4	4	4	4	4	4	4	2	4	4	4	54.6482642884946	4.5	3.75	4	3.5
2	1	1	2	1	1	1	1	4	4	3	4	4	4	3	4	3	3	4	4	4	4	4	4	4	4	4	4	4	4	4	4	4	4	4	4	4	4	4	4	4	4	3	3	3	47.8980002736493	3.75	3.75	4	3.5
2	1	1	2	1	1	1	1	4	4	3	4	4	4	3	4	3	3	4	4	4	4	4	4	4	4	4	4	4	4	4	4	4	4	4	4	4	4	4	4	4	4	3	3	3	47.4471285296002	3.75	3.75	4	3.5
2	1	1	2	1	1	1	3	4	4	4	4	4	4	4	4	3	3	4	4	4	4	4	4	4	4	4	4	4	4	4	4	4	4	4	4	4	4	4	4	4	4	4	4	4	49.4859957995404	4	4	4	3.5
2	1	1	3	2	1	1	5	5	4	4	4	4	3	4	5	3	3	4	4	4	4	4	4	4	4	4	4	4	4	4	4	4	4	4	4	4	4	4	4	4	4	4	4	4	48.8575241862074	4.25	4	4	3.5
2	1	1	3	2	1	1	5	5	4	4	4	4	3	4	5	3	3	4	4	4	4	4	4	4	4	4	4	4	4	4	4	4	4	4	4	4	4	4	4	4	4	4	4	4	40.95510831789	4.25	4	4	3.5
2	1	1	2	1	2	1	1	5	5	5	5	5	5	5	5	3	3	4	4	4	4	4	4	4	4	4	4	4	4	4	3	4	4	4	4	4	4	4	4	4	4	4	4	4	44.7465980533345	5	5	3.75	3.5
2	1	1	2	1	2	1	1	5	5	5	5	5	5	5	5	3	3	4	4	4	4	4	4	4	4	4	4	4	4	4	3	4	4	4	4	4	4	4	4	4	4	4	4	4	46.2221018206029	5	5	3.75	3.5
2	1	1	2	1	2	1	3	4	4	4	3	4	4	4	4	4	3	4	4	4	4	4	4	4	4	4	4	4	4	4	4	4	4	4	4	4	4	4	4	4	4	4	4	4	46.535413063329	3.75	4	4	3.75
2	1	1	2	1	2	1	3	4	4	4	3	4	4	4	4	4	3	4	4	4	4	4	4	4	4	4	4	4	4	4	4	4	4	4	4	4	4	4	4	4	4	4	4	4	47.9283155808686	3.75	4	4	3.75
2	1	1	2	1	2	1	3	4	4	4	3	4	4	4	4	4	3	4	4	4	4	4	4	4	4	4	4	4	4	4	4	4	4	4	4	4	4	4	4	4	4	4	4	4	51.7031137595736	3.75	4	4	3.75
2	1	1	2	1	2	1	3	4	4	4	3	4	4	4	4	4	3	4	4	4	4	4	4	4	4	4	4	4	4	4	4	4	4	4	4	4	4	4	4	4	4	4	4	4	49.7219541471918	3.75	4	4	3.75
2	1	1	1	1	4	2	1	5	5	4	5	4	4	4	5	4	3	4	4	4	4	4	4	4	4	4	4	4	4	4	4	4	4	4	4	4	4	4	4	4	3	4	4	4	48.8441979415811	4.75	4.25	4	3.75
2	1	1	1	1	4	2	1	5	5	4	5	4	4	4	5	4	3	4	4	4	4	4	4	4	4	4	4	4	4	4	4	4	4	4	4	4	4	4	4	4	3	4	4	4	53.288801521415	4.75	4.25	4	3.75
1	5	2	2	1	2	1	4	5	4	5	5	4	5	5	5	4	3	4	4	4	4	4	4	4	4	4	4	4	4	4	4	4	4	4	4	4	4	4	4	4	4	4	4	4	51.5571000316194	4.75	4.75	4	3.75
1	5	2	2	1	2	1	4	5	4	5	5	4	5	5	5	4	3	4	4	4	4	4	4	4	4	4	4	4	4	4	4	4	4	4	4	4	4	4	4	4	4	4	4	4	51.4917645982433	4.75	4.75	4	3.75
2	1	1	2	1	1	1	2	4	4	5	3	5	4	4	3	4	3	4	4	4	4	4	4	4	4	4	3	4	3	4	4	4	4	4	4	4	4	4	4	5	4	4	3	4	50.8393786693401	4	4	3.75	3.75
2	1	1	2	1	1	1	1	4	4	5	3	5	4	4	3	4	3	4	4	4	4	4	4	4	4	4	3	4	3	4	4	4	4	4	4	4	4	4	4	5	4	4	3	4	52.2748685545634	4	4	3.75	3.75
2	1	1	1	1	1	1	1	4	4	4	4	4	5	4	5	3	4	4	4	4	4	4	4	4	4	4	4	4	4	4	4	4	4	4	4	4	4	4	4	4	3	4	4	4	44.0176767487169	4	4.5	4	3.75
2	1	1	1	1	1	1	1	4	4	4	4	4	5	4	5	3	4	4	4	4	4	4	4	4	4	4	4	4	4	4	4	4	4	4	4	4	4	4	4	4	3	4	4	4	50.9770821439377	4	4.5	4	3.75
2	1	1	3	2	2	1	1	5	4	4	4	4	4	4	4	3	4	4	4	4	4	4	4	4	4	4	4	4	4	4	4	4	4	4	4	4	4	4	4	4	4	4	4	4	48.0006612167087	4.25	4	4	3.75
2	1	1	3	2	2	1	1	5	4	4	4	4	4	4	4	3	4	4	4	4	4	4	4	4	4	4	4	4	4	4	4	4	4	4	4	4	4	4	4	4	4	4	4	4	51.2298302079625	4.25	4	4	3.75
2	1	1	2	1	1	1	1	5	4	3	3	5	4	4	4	3	4	4	4	4	4	4	4	4	4	4	4	4	4	4	4	4	4	4	4	4	4	4	4	4	4	4	4	4	45.7481908836575	3.75	4.25	4	3.75
2	1	1	2	1	1	1	1	5	4	3	3	5	4	4	4	3	4	4	4	4	4	4	4	4	4	4	4	4	4	4	4	4	4	4	4	4	4	4	4	4	4	4	4	4	48.4423850552966	3.75	4.25	4	3.75
2	1	1	1	1	1	1	1	4	4	3	3	3	3	3	4	4	4	4	4	3	3	3	4	4	4	4	4	4	4	4	3	4	4	4	4	4	4	4	4	4	4	4	3	3	46.6558000494626	3.5	3.25	3.75	4
1	4	2	2	1	1	1	3	4	4	4	3	3	4	4	3	4	4	4	4	4	4	3	4	4	4	4	4	4	4	4	4	4	4	4	4	4	4	4	4	4	3	4	4	4	50.7732086429059	3.75	3.5	4	4
1	4	2	2	1	1	1	3	4	4	4	3	3	4	4	3	4	4	4	4	4	4	3	4	4	4	4	4	4	4	4	4	4	4	4	4	4	4	4	4	4	3	4	4	4	52.2359267106899	3.75	3.5	4	4
1	1	1	2	1	3	2	1	4	5	4	4	3	4	3	4	4	4	4	4	4	4	4	4	4	4	4	4	4	4	4	4	4	4	4	4	4	4	4	4	4	5	4	4	5	54.9282631903296	4.25	3.5	4	4
1	1	1	2	1	3	2	1	4	5	4	4	3	4	3	4	4	4	4	4	4	4	4	4	4	4	4	4	4	4	4	4	4	4	4	4	4	4	4	4	4	5	4	4	5	46.4332174579562	4.25	3.5	4	4
2	1	1	1	1	1	1	1	4	4	2	2	4	4	4	4	4	4	4	4	3	3	3	4	4	4	4	4	4	4	4	3	4	4	4	4	4	4	4	4	4	4	4	3	3	48.2129542866203	3	4	3.75	4
2	1	1	1	1	4	2	4	4	4	3	3	4	3	4	3	4	4	4	4	4	4	4	4	4	4	4	4	4	4	4	4	4	4	4	4	4	4	4	4	4	4	4	4	4	49.9024039562402	3.5	3.5	4	4
2	1	1	1	1	4	2	4	4	4	3	3	4	3	4	3	4	4	4	4	4	4	4	4	4	4	4	4	4	4	4	4	4	4	4	4	4	4	4	4	4	4	4	4	4	46.4275654396227	3.5	3.5	4	4
1	1	1	2	1	3	2	3	4	4	4	3	4	4	4	4	4	4	4	4	4	4	4	4	4	4	4	4	4	4	4	4	4	4	4	4	4	4	4	4	4	4	4	4	4	52.929059091252	3.75	4	4	4
1	1	1	2	1	3	2	3	4	4	4	3	4	4	4	4	4	4	4	4	4	4	4	4	4	4	4	4	4	4	4	4	4	4	4	4	4	4	4	4	4	4	4	4	4	47.2969025965327	3.75	4	4	4
2	1	1	3	2	2	1	1	5	4	4	3	4	4	3	4	4	4	4	4	4	4	4	4	4	4	4	4	4	4	4	4	4	4	4	4	4	4	4	4	4	4	4	4	4	50.5389979397069	4	3.75	4	4
2	1	1	3	2	2	1	1	5	4	4	3	4	4	3	4	4	4	4	4	4	4	4	4	4	4	4	4	4	4	4	4	4	4	4	4	4	4	4	4	4	4	4	4	4	47.5510644678561	4	3.75	4	4
1	1	1	2	1	1	1	1	4	5	4	3	4	4	4	4	4	4	4	4	4	3	4	4	4	4	4	4	4	4	4	4	4	4	4	4	4	4	4	4	4	3	4	4	4	50.9090881551153	4	4	4	4
1	1	1	2	1	1	1	1	4	5	4	3	4	4	4	4	4	4	4	4	4	3	4	4	4	4	4	4	4	4	4	4	4	4	4	4	4	4	4	4	4	3	4	4	4	49.6883622716404	4	4	4	4
2	1	1	2	1	1	1	2	4	3	5	3	4	3	3	3	4	4	4	4	4	4	4	4	4	4	4	4	4	4	4	4	4	4	4	4	4	4	4	4	4	4	4	4	4	50.9588425206442	3.75	3.25	4	4
1	1	1	2	1	1	1	5	4	3	4	4	4	4	4	3	4	4	4	4	4	4	4	4	4	4	4	4	4	4	4	4	4	4	4	4	4	4	4	4	4	4	4	4	4	50.0936648677949	3.75	3.75	4	4
1	1	1	2	1	1	1	5	4	3	4	4	4	4	4	3	4	4	4	4	4	4	4	4	4	4	4	4	4	4	4	4	4	4	4	4	4	4	4	4	4	4	4	4	4	46.6016770015758	3.75	3.75	4	4
2	1	1	1	1	1	1	1	3	4	4	4	4	4	4	4	4	4	4	4	4	4	4	4	4	4	4	4	4	4	4	4	4	4	4	4	4	4	4	4	4	4	4	4	4	57.6913198711497	3.75	4	4	4
2	1	1	1	1	1	1	1	3	4	4	4	4	4	4	4	4	4	4	4	4	4	4	4	4	4	4	4	4	4	4	4	4	4	4	4	4	4	4	4	4	4	4	4	4	47.4891704612026	3.75	4	4	4
1	1	1	2	1	2	1	1	4	4	4	4	4	3	3	4	4	4	4	4	4	4	4	4	4	4	4	4	4	4	4	4	4	4	4	4	4	4	4	4	4	4	4	4	4	48.9185230258378	4	3.5	4	4
1	1	1	2	1	2	1	1	4	4	4	4	4	3	3	4	4	4	4	4	4	4	4	4	4	4	4	4	4	4	4	4	4	4	4	4	4	4	4	4	4	4	4	4	4	46.6761320957772	4	3.5	4	4
2	1	1	3	2	1	1	2	4	4	4	4	4	4	4	4	4	4	4	4	4	4	4	4	4	4	4	4	4	4	4	4	4	4	4	4	4	4	4	4	4	4	4	4	5	47.8994501192223	4	4	4	4
2	1	1	2	1	2	1	1	4	4	4	4	4	4	4	4	4	4	4	4	4	4	3	4	4	4	4	4	4	4	4	4	4	4	4	4	4	4	4	4	4	4	4	4	4	49.1850287142708	4	4	4	4
2	1	1	2	1	2	1	1	4	4	4	4	4	4	4	4	4	4	4	4	4	4	3	4	4	4	4	4	4	4	4	4	4	4	4	4	4	4	4	4	4	4	4	4	4	47.5303239470501	4	4	4	4
2	1	1	3	2	1	1	5	5	4	4	4	4	3	4	4	4	4	4	4	2	3	3	4	4	4	4	3	4	4	3	4	4	4	4	4	4	4	4	4	4	3	3	3	3	54.460517100324	4.25	3.75	3.75	4
2	1	1	2	1	3	2	1	5	4	4	4	4	4	4	4	4	4	4	4	4	4	3	4	4	4	4	4	4	4	4	4	4	4	4	4	4	4	4	4	4	4	4	4	4	49.2640699800642	4.25	4	4	4
2	1	1	2	1	3	2	1	5	4	4	4	4	4	4	4	4	4	4	4	4	4	3	4	4	4	4	4	4	4	4	4	4	4	4	4	4	4	4	4	4	4	4	4	4	49.6296613042113	4.25	4	4	4
1	1	1	1	1	1	1	1	5	4	4	4	4	4	4	5	4	4	4	4	4	4	4	4	4	4	4	4	4	4	4	4	4	4	4	4	4	4	4	4	4	4	4	4	4	52.3021542204629	4.25	4.25	4	4
1	1	1	1	1	1	1	1	5	4	4	4	4	4	4	5	4	4	4	4	4	4	4	4	4	4	4	4	4	4	4	4	4	4	4	4	4	4	4	4	4	4	4	4	4	48.3300086212786	4.25	4.25	4	4
1	4	2	2	1	3	2	2	5	4	4	4	4	4	4	4	4	4	4	4	4	4	4	4	4	4	4	4	4	4	4	4	4	4	4	4	4	4	4	4	4	4	4	4	4	54.355957717794	4.25	4	4	4
1	4	2	2	1	3	2	2	5	4	4	4	4	4	4	4	4	4	4	4	4	4	4	4	4	4	4	4	4	4	4	4	4	4	4	4	4	4	4	4	4	4	4	4	4	53.9796129546581	4.25	4	4	4
2	1	1	1	1	2	1	1	5	5	4	4	4	5	4	4	4	4	4	4	4	4	4	4	4	4	4	4	4	4	4	4	4	4	4	4	4	4	4	4	4	4	4	4	4	49.5962796071215	4.5	4.25	4	4
2	1	1	1	1	1	1	1	5	5	4	4	4	5	4	4	4	4	4	4	4	4	4	4	4	4	4	4	4	4	4	4	4	4	4	4	4	4	4	4	4	4	4	4	4	48.8239084950737	4.5	4.25	4	4
2	1	1	1	1	2	1	1	5	5	4	4	4	5	4	4	4	4	4	4	4	4	4	4	4	4	4	4	4	4	4	4	4	4	4	4	4	4	4	4	4	4	4	4	4	51.774513766733	4.5	4.25	4	4
2	1	1	1	1	1	1	1	5	5	4	4	4	5	4	4	4	4	4	4	4	4	4	4	4	4	4	4	4	4	4	4	4	4	4	4	4	4	4	4	4	4	4	4	4	50.2783609296475	4.5	4.25	4	4
1	1	1	1	1	1	1	1	5	5	4	4	4	4	4	4	4	4	4	4	4	4	4	4	4	4	4	4	4	4	4	4	4	4	4	4	4	4	4	4	4	4	4	4	4	46.3940240157239	4.5	4	4	4
2	1	1	2	1	1	1	1	5	5	4	4	4	4	4	4	4	4	4	4	4	4	4	4	4	4	4	4	4	4	4	4	4	4	4	4	4	4	4	4	4	4	4	4	4	51.117693861538	4.5	4	4	4
1	1	1	1	1	1	1	1	5	5	4	4	4	4	4	4	4	4	4	4	4	4	4	4	4	4	4	4	4	4	4	4	4	4	4	4	4	4	4	4	4	4	4	4	4	53.8877899202622	4.5	4	4	4
2	1	1	2	1	1	1	1	5	5	4	4	4	4	4	4	4	4	4	4	4	4	4	4	4	4	4	4	4	4	4	4	4	4	4	4	4	4	4	4	4	4	4	4	4	51.8612082640714	4.5	4	4	4
2	1	1	1	1	6	2	2	4	4	5	4	4	4	4	4	4	4	4	4	4	4	4	4	4	4	4	4	4	4	4	4	4	4	4	4	4	4	4	4	4	4	4	4	4	52.0159841302677	4.25	4	4	4
2	1	1	1	1	3	2	5	5	5	5	4	4	4	4	4	4	4	4	4	4	4	4	4	4	4	4	4	4	4	4	4	4	4	4	4	4	4	4	4	4	4	4	4	4	54.4559515135301	4.75	4	4	4
2	1	1	1	1	3	2	5	5	5	5	4	4	4	4	4	4	4	4	4	4	4	4	4	4	4	4	4	4	4	4	4	4	4	4	4	4	4	4	4	4	4	4	4	4	48.2323202192474	4.75	4	4	4
2	1	1	3	2	2	1	2	5	5	3	5	4	5	4	4	4	4	4	4	4	4	4	4	4	4	4	4	4	4	4	4	4	4	4	4	4	4	4	4	4	4	4	4	4	47.7315285101906	4.5	4.25	4	4
2	1	1	3	2	2	1	2	5	5	3	5	4	5	4	4	4	4	4	4	4	4	4	4	4	4	4	4	4	4	4	4	4	4	4	4	4	4	4	4	4	4	4	4	4	53.4209679941226	4.5	4.25	4	4
1	1	1	2	1	2	1	1	4	4	4	5	4	4	4	4	4	4	4	4	4	4	4	4	4	4	4	4	4	4	4	4	4	4	4	4	4	4	4	4	4	4	4	4	4	50.4690994702335	4.25	4	4	4
1	1	1	2	1	2	1	1	4	4	4	5	4	4	4	4	4	4	4	4	4	4	4	4	4	4	4	4	4	4	4	4	4	4	4	4	4	4	4	4	4	4	4	4	4	53.1029448508339	4.25	4	4	4
1	2	2	4	2	2	1	1	4	4	5	5	4	4	4	4	4	4	4	4	4	4	4	4	4	4	4	4	4	4	4	4	4	4	4	4	4	4	4	4	4	4	4	4	4	48.4909806617552	4.5	4	4	4
1	2	2	4	2	2	1	1	4	4	5	5	4	4	4	4	4	4	4	4	4	4	4	4	4	4	4	4	4	4	4	4	4	4	4	4	4	4	4	4	4	4	4	4	4	51.7434464855314	4.5	4	4	4
1	1	1	2	1	1	1	1	5	5	5	5	4	4	4	4	4	4	4	4	4	4	4	4	4	4	4	4	4	4	4	4	4	4	4	4	4	4	4	4	4	4	4	4	4	48.837505692575	5	4	4	4
1	1	1	2	1	1	1	1	5	5	5	5	4	4	4	4	4	4	4	4	4	4	4	4	4	4	4	4	4	4	4	4	4	4	4	4	4	4	4	4	4	4	4	4	4	50.575367148203	5	4	4	4
1	2	2	3	2	3	2	2	5	5	5	3	5	5	5	5	4	4	4	4	4	4	4	4	4	4	4	4	4	4	4	4	4	4	4	4	4	4	4	4	4	4	4	4	5	46.2461953975903	4.5	5	4	4
2	1	1	2	1	1	1	2	4	4	4	4	5	5	5	5	4	4	4	4	4	4	4	4	4	4	4	4	4	4	4	4	4	4	4	4	4	4	4	4	4	4	4	4	4	46.5141240455714	4	5	4	4
2	1	1	2	1	1	1	2	4	4	4	4	5	5	5	5	4	4	4	4	4	4	4	4	4	4	4	4	4	4	4	4	4	4	4	4	4	4	4	4	4	4	4	4	4	48.7534678313325	4	5	4	4
1	1	1	2	1	1	1	1	4	4	4	4	5	3	5	4	4	4	4	4	4	4	4	4	4	4	4	4	4	4	4	4	4	4	4	4	4	4	4	4	4	4	4	4	4	45.6208297032326	4	4.25	4	4
1	1	1	2	1	1	1	1	4	4	4	4	5	3	5	4	4	4	4	4	4	4	4	4	4	4	4	4	4	4	4	4	4	4	4	4	4	4	4	4	4	4	4	4	4	52.3641450595547	4	4.25	4	4
2	1	1	2	1	3	2	5	4	4	4	4	5	4	5	5	4	4	4	4	4	4	4	4	4	4	4	4	4	4	4	4	4	4	4	4	4	4	4	4	4	4	4	4	4	49.1803599035926	4	4.75	4	4
2	1	1	2	1	3	2	5	4	4	4	4	5	4	5	5	4	4	4	4	4	4	4	4	4	4	4	4	4	4	4	4	4	4	4	4	4	4	4	4	4	4	4	4	4	50.8347831256457	4	4.75	4	4
1	1	1	2	1	2	1	1	4	4	4	4	5	4	4	4	4	4	4	4	4	4	4	4	4	4	4	4	4	4	4	4	4	4	4	4	4	4	4	4	4	4	4	4	4	47.9747800759647	4	4.25	4	4
1	1	1	2	1	2	1	1	4	4	4	4	5	4	4	4	4	4	4	4	4	4	4	4	4	4	4	4	4	4	4	4	4	4	4	4	4	4	4	4	4	4	4	4	4	53.8310866550308	4	4.25	4	4
1	1	1	2	1	1	1	1	5	4	4	4	5	5	5	5	4	4	4	4	4	4	4	4	4	4	4	4	4	4	4	4	4	4	4	4	4	4	4	4	4	4	4	4	4	49.8085578636239	4.25	5	4	4
1	1	1	2	1	1	1	1	5	4	4	4	5	5	5	5	4	4	4	4	4	4	4	4	4	4	4	4	4	4	4	4	4	4	4	4	4	4	4	4	4	4	4	4	4	47.8951581435953	4.25	5	4	4
2	1	1	1	1	5	2	1	5	4	4	4	5	4	4	3	4	4	4	4	4	4	4	4	4	4	4	4	4	4	4	4	4	4	4	4	4	4	4	4	4	4	4	4	4	50.1203243987388	4.25	4	4	4
2	1	1	1	1	5	2	1	5	4	4	4	5	4	4	3	4	4	4	4	4	4	4	4	4	4	4	4	4	4	4	4	4	4	4	4	4	4	4	4	4	4	4	4	4	47.6804560983715	4.25	4	4	4
2	1	1	1	1	1	1	1	5	4	5	4	5	5	5	5	4	4	4	4	4	4	4	4	4	4	4	4	4	4	4	4	4	4	4	4	4	4	4	4	4	4	4	4	4	51.0971448150096	4.5	5	4	4
2	1	1	1	1	1	1	1	5	4	5	4	5	5	5	5	4	4	4	4	4	4	4	4	4	4	4	4	4	4	4	4	4	4	4	4	4	4	4	4	4	4	4	4	4	53.8348511064159	4.5	5	4	4
1	2	2	2	1	1	1	4	4	4	4	5	5	5	3	4	4	4	4	4	2	3	3	4	4	4	4	4	4	4	4	4	4	4	4	4	4	4	4	4	4	5	4	4	3	46.8447976371086	4.25	4.25	4	4
2	1	1	2	1	2	1	3	4	5	5	5	5	5	5	4	4	4	4	4	4	4	4	4	4	4	4	4	4	4	4	5	4	4	4	4	4	4	4	4	4	4	4	4	4	52.6509157488507	4.75	4.75	4.25	4
2	1	1	2	1	2	1	3	4	5	5	5	5	5	5	4	4	4	4	4	4	4	4	4	4	4	4	4	4	4	4	5	4	4	4	4	4	4	4	4	4	4	4	4	4	53.8166733488029	4.75	4.75	4.25	4
2	1	1	1	1	1	1	1	5	5	5	5	5	5	5	5	4	4	4	4	4	4	4	4	4	4	4	4	4	4	4	4	4	4	4	4	4	4	4	4	4	3	4	4	4	53.1484041233522	5	5	4	4
2	1	1	2	1	1	1	1	5	5	5	5	5	5	5	5	4	4	4	4	4	4	4	4	4	4	4	4	4	4	4	4	4	4	4	4	4	4	4	4	4	3	4	4	4	47.3866688949466	5	5	4	4
2	1	1	1	1	1	1	1	5	5	5	5	5	5	5	5	4	4	4	4	4	4	4	4	4	4	4	4	4	4	4	4	4	4	4	4	4	4	4	4	4	3	4	4	4	52.0294633103126	5	5	4	4
2	1	1	2	1	1	1	1	5	5	5	5	5	5	5	5	4	4	4	4	4	4	4	4	4	4	4	4	4	4	4	4	4	4	4	4	4	4	4	4	4	3	4	4	4	49.5033791633692	5	5	4	4
2	1	1	2	1	2	1	1	5	5	5	5	5	5	5	5	4	4	4	4	4	4	4	4	4	4	4	4	4	4	4	5	4	4	4	4	4	4	4	4	4	4	4	4	4	49.557926909617	5	5	4.25	4
2	1	1	1	1	2	1	1	5	5	5	5	5	5	5	5	4	4	4	4	4	4	4	4	4	4	4	4	4	4	5	4	4	4	4	4	4	4	4	4	4	4	4	4	4	49.8995700603402	5	5	4.25	4
2	1	1	2	1	2	1	1	5	5	5	5	5	5	5	5	4	4	4	4	4	4	4	4	4	4	4	4	4	4	4	5	4	4	4	4	4	4	4	4	4	4	4	4	4	50.5604135868948	5	5	4.25	4
2	1	1	1	1	2	1	1	5	5	5	5	5	5	5	5	4	4	4	4	4	4	4	4	4	4	4	4	4	4	5	4	4	4	4	4	4	4	4	4	4	4	4	4	4	48.2371912567506	5	5	4.25	4
2	1	1	2	1	2	1	1	5	5	5	5	5	5	5	5	4	4	4	4	4	4	4	4	4	4	4	4	4	4	4	4	4	4	4	4	4	4	4	4	4	4	4	4	4	48.2650061350348	5	5	4	4
2	1	1	2	1	1	1	1	5	5	5	5	5	5	5	5	4	4	4	4	4	4	4	4	4	4	4	4	4	4	4	4	4	4	4	4	4	4	4	4	4	4	4	4	4	47.1491843539443	5	5	4	4
2	1	1	2	1	1	1	1	5	5	5	5	5	5	5	5	4	4	4	4	4	4	4	4	4	4	4	4	4	4	4	4	4	4	4	4	4	4	4	4	4	4	4	4	4	44.731038301715	5	5	4	4
2	1	1	2	1	1	1	1	5	5	5	5	5	5	5	5	4	4	4	4	4	4	4	4	4	4	4	4	4	4	4	4	4	4	4	4	4	4	4	4	4	4	4	4	4	51.2874191481399	5	5	4	4
2	1	1	2	1	2	1	1	5	5	5	5	5	5	5	5	4	4	4	4	4	4	4	4	4	4	4	4	4	4	4	4	4	4	4	4	4	4	4	4	4	4	4	4	4	49.7519999621088	5	5	4	4
2	1	1	2	1	1	1	1	5	5	5	5	5	5	5	5	4	4	4	4	4	4	4	4	4	4	4	4	4	4	4	4	4	4	4	4	4	4	4	4	4	4	4	4	4	50.9327478218077	5	5	4	4
2	1	1	2	1	1	1	1	5	5	5	5	5	5	5	5	4	4	4	4	4	4	4	4	4	4	4	4	4	4	4	4	4	4	4	4	4	4	4	4	4	4	4	4	4	55.3591532991799	5	5	4	4
2	1	1	2	1	1	1	1	5	5	5	5	5	5	5	5	4	4	4	4	4	4	4	4	4	4	4	4	4	4	4	4	4	4	4	4	4	4	4	4	4	4	4	4	4	47.7688129404102	5	5	4	4
2	1	1	1	1	2	1	1	5	5	5	5	5	5	5	4	4	4	4	4	4	4	4	4	4	4	4	4	4	4	4	4	4	4	4	4	4	4	4	4	4	4	4	4	4	51.3730014480531	5	4.75	4	4
2	1	1	1	1	2	1	1	5	5	5	5	5	5	5	4	4	4	4	4	4	4	4	4	4	4	4	4	4	4	4	4	4	4	4	4	4	4	4	4	4	4	4	4	4	50.7468370686722	5	4.75	4	4
2	1	1	1	1	2	1	1	5	5	5	5	5	4	4	5	4	4	4	4	4	4	4	4	4	4	4	4	4	4	4	4	4	4	4	4	4	4	4	4	4	4	4	4	4	54.1013112444006	5	4.5	4	4
2	1	1	1	1	2	1	1	5	5	5	5	5	4	4	5	4	4	4	4	4	4	4	4	4	4	4	4	4	4	4	4	4	4	4	4	4	4	4	4	4	4	4	4	4	47.2469954445186	5	4.5	4	4
1	1	1	2	1	1	1	2	5	4	4	4	4	4	4	4	5	4	4	4	4	4	4	4	4	4	4	4	4	4	4	4	4	4	4	4	4	4	4	4	4	4	4	4	4	52.8739019338275	4.25	4	4	4.25
1	1	1	2	1	1	1	2	5	4	4	4	4	4	4	4	5	4	4	4	4	4	4	4	4	4	4	4	4	4	4	4	4	4	4	4	4	4	4	4	4	4	4	4	4	48.0266196894882	4.25	4	4	4.25
1	1	1	3	2	2	1	3	5	5	5	5	5	5	5	5	5	4	4	4	4	4	4	4	4	4	4	4	4	4	4	4	4	4	4	4	4	4	4	4	4	4	4	4	4	50.1111484048158	5	5	4	4.25
1	1	1	3	2	2	1	3	5	5	5	5	5	5	5	5	5	4	4	4	4	4	4	4	4	4	4	4	4	4	4	4	4	4	4	4	4	4	4	4	4	4	4	4	4	53.9363395980755	5	5	4	4.25
2	1	1	1	1	3	2	3	5	5	5	5	5	5	5	5	4	5	4	4	4	4	4	4	4	4	4	4	4	4	4	4	4	4	4	4	4	4	4	4	4	4	4	4	4	51.4827022504968	5	5	4	4.25
2	1	1	1	1	3	2	3	5	5	5	5	5	5	5	5	4	5	4	4	4	4	4	4	4	4	4	4	4	4	4	4	4	4	4	4	4	4	4	4	4	4	4	4	4	56.0198100424674	5	5	4	4.25
2	1	1	1	1	2	1	1	4	4	5	4	4	4	4	4	5	5	4	4	4	4	4	4	4	4	4	4	4	4	4	5	4	4	4	4	4	4	4	4	4	4	4	4	4	48.4372715595954	4.25	4	4.25	4.5
2	1	1	1	1	2	1	1	4	4	5	4	4	4	4	4	5	5	4	4	4	4	4	4	4	4	4	4	4	4	4	5	4	4	4	4	4	4	4	4	4	4	4	4	4	52.9497700952091	4.25	4	4.25	4.5
2	2	2	3	2	3	2	1	5	5	5	4	5	5	5	5	5	5	4	4	4	4	4	4	4	4	4	4	4	4	4	4	4	4	4	4	4	4	4	4	4	3	4	4	4	50.4478922613977	4.75	5	4	4.5
2	2	2	3	2	3	2	1	5	5	5	4	5	5	5	5	5	5	4	4	4	4	4	4	4	4	4	4	4	4	4	4	4	4	4	4	4	4	4	4	4	3	4	4	4	47.1438989905201	4.75	5	4	4.5
2	1	1	2	1	1	1	1	4	4	4	4	4	4	4	4	4	4	5	4	4	5	3	4	4	4	4	4	4	4	5	3	4	4	4	4	4	4	4	4	4	4	4	4	4	47.4737250060052	4	4	4	4.25
2	1	1	2	1	1	1	1	4	4	4	4	4	4	4	4	4	4	5	4	4	5	3	4	4	4	4	4	4	4	5	3	4	4	4	4	4	4	4	4	4	4	4	4	4	44.858948529286	4	4	4	4.25
1	1	1	2	1	3	2	1	5	5	5	5	5	5	5	5	4	4	5	4	4	4	4	4	4	4	4	4	4	4	4	4	4	4	4	4	4	4	4	4	4	4	4	4	4	46.0041714960013	5	5	4	4.25
1	1	1	2	1	3	2	1	5	5	5	5	5	5	5	5	4	4	5	4	4	4	4	4	4	4	4	4	4	4	4	4	4	4	4	4	4	4	4	4	4	4	4	4	4	50.0123087360566	5	5	4	4.25
1	1	1	2	1	2	1	5	5	4	5	4	4	5	5	5	5	5	5	4	4	4	4	4	4	4	4	4	4	4	4	4	4	4	4	4	4	4	4	4	4	4	4	4	4	57.8681013929102	4.5	4.75	4	4.75
1	1	1	2	1	2	1	5	5	4	5	4	4	5	5	5	5	5	5	4	4	4	4	4	4	4	4	4	4	4	4	4	4	4	4	4	4	4	4	4	4	4	4	4	4	51.5824306748229	4.5	4.75	4	4.75
2	2	2	4	2	5	2	1	5	4	4	4	4	4	4	4	4	4	1	5	5	4	5	4	4	4	4	4	4	4	4	4	4	4	4	4	4	4	4	4	5	4	5	4	5	50.5334591877888	4.25	4	4	3.5
2	1	1	2	1	3	2	1	5	5	5	5	5	5	5	5	5	5	1	5	4	4	4	4	4	4	4	4	4	4	4	4	4	4	4	4	4	4	4	4	5	5	5	5	4	49.2923518365265	5	5	4	4
2	1	1	2	1	2	1	1	5	3	4	4	4	4	4	4	4	4	2	5	5	5	4	4	4	4	4	4	4	4	4	4	4	4	4	4	4	4	4	4	5	5	5	5	5	49.8391289999775	4	4	4	3.75
2	1	1	2	1	3	2	4	4	4	4	5	2	5	2	5	4	3	4	5	5	5	3	4	4	4	4	4	4	4	4	4	4	4	4	4	4	4	4	4	5	4	4	5	5	50.9404594466369	4.25	3.5	4	4
2	1	1	2	1	1	1	1	5	5	5	4	4	4	4	4	4	4	4	5	4	4	4	4	4	4	4	4	4	4	4	4	4	4	4	4	4	4	4	4	5	3	4	4	4	49.2161856261377	4.75	4	4	4.25
2	1	1	2	1	1	1	1	5	5	5	4	4	4	4	4	4	4	4	5	4	4	4	4	4	4	4	4	4	4	4	4	4	4	4	4	4	4	4	4	5	3	4	4	4	51.6344324217636	4.75	4	4	4.25
1	1	1	3	2	1	1	1	4	4	4	5	5	4	4	5	4	4	4	5	4	4	4	4	4	4	4	4	4	4	4	5	4	4	4	4	4	4	4	4	5	4	4	4	4	50.0771043845924	4.25	4.5	4.25	4.25
1	1	1	3	2	1	1	1	4	4	4	5	5	4	4	5	4	4	4	5	4	4	4	4	4	4	4	4	4	4	4	5	4	4	4	4	4	4	4	4	5	4	4	4	4	44.9930284449705	4.25	4.5	4.25	4.25
2	1	1	2	1	1	1	1	5	5	5	5	5	5	5	5	4	4	4	5	4	4	4	4	4	4	4	4	4	4	4	4	4	4	4	4	4	4	4	4	5	4	4	4	4	49.1883335693429	5	5	4	4.25
2	1	1	2	1	1	1	1	5	5	5	5	5	5	5	5	4	4	4	5	4	4	4	4	4	4	4	4	4	4	4	4	4	4	4	4	4	4	4	4	5	4	4	4	4	45.5490502282569	5	5	4	4.25
2	1	1	2	1	1	1	1	5	5	5	5	3	5	3	4	3	3	5	5	4	4	3	4	4	4	4	4	4	4	4	4	4	4	4	4	4	4	4	4	5	4	3	4	4	48.9827967532885	5	3.75	4	4
2	1	1	2	1	1	1	1	5	5	5	5	3	5	3	4	3	3	5	5	4	4	3	4	4	4	4	4	4	4	4	4	4	4	4	4	4	4	4	4	5	4	3	4	4	48.432775218944	5	3.75	4	4
1	1	1	2	1	2	1	3	4	4	5	5	5	5	5	4	3	4	5	5	4	4	4	4	4	4	4	4	4	4	4	4	4	4	4	4	4	4	4	4	5	5	4	4	4	53.5387939275904	4.5	4.75	4	4.25
1	1	1	2	1	2	1	3	4	4	5	5	5	5	5	4	3	4	5	5	4	4	4	4	4	4	4	4	4	4	4	4	4	4	4	4	4	4	4	4	5	5	4	4	4	50.0266671997747	4.5	4.75	4	4.25
2	2	2	4	2	5	2	1	5	4	5	4	5	4	5	4	4	4	5	5	5	4	5	4	4	4	4	4	4	4	4	4	4	4	4	4	4	4	4	4	5	4	5	4	5	46.4108444392077	4.5	4.5	4	4.5
1	1	1	1	1	1	1	1	4	4	4	5	1	4	1	4	5	5	5	5	4	4	4	4	4	4	4	4	4	4	4	4	4	4	4	4	4	4	4	4	5	5	5	4	4	49.4407371434576	4.25	2.5	4	5
1	1	1	1	1	1	1	1	4	4	4	5	1	4	1	4	5	5	5	5	4	4	4	4	4	4	4	4	4	4	4	4	4	4	4	4	4	4	4	4	5	5	5	4	4	43.8673700183437	4.25	2.5	4	5
2	1	1	2	1	2	1	1	5	5	5	5	5	5	5	5	5	5	5	5	5	5	4	4	4	4	4	4	4	4	4	4	4	4	4	4	4	4	4	4	5	5	5	5	5	46.9735511998645	5	5	4	5
2	1	1	2	1	3	2	1	5	5	5	5	5	5	5	5	5	5	5	5	4	4	4	4	4	4	4	4	4	4	4	4	4	4	4	4	4	4	4	4	5	5	5	5	4	49.7088050237554	5	5	4	5
1	6	2	4	2	5	2	4	5	5	5	4	5	4	5	5	3	4	4	4	4	4	5	4	4	4	4	4	4	4	4	4	3	4	4	4	4	4	4	4	4	1	4	4	4	50.2773522662649	4.75	4.75	4	3.75
1	6	2	4	2	5	2	4	5	5	5	4	5	4	5	5	3	4	4	4	4	4	5	4	4	4	4	4	4	4	4	4	3	4	4	4	4	4	4	4	4	1	4	4	4	50.325997546148	4.75	4.75	4	3.75
2	1	1	1	1	1	1	1	4	3	4	4	3	3	4	5	4	4	4	4	4	4	3	4	4	4	4	4	4	4	4	4	3	4	4	4	4	4	4	4	4	3	3	4	4	56.5630910675222	3.75	3.75	4	4
2	1	1	1	1	1	1	1	4	3	4	4	3	3	4	5	4	4	4	4	4	4	3	4	4	4	4	4	4	4	4	4	3	4	4	4	4	4	4	4	4	3	3	4	4	48.3627746757408	3.75	3.75	4	4
2	1	1	2	1	2	1	1	4	3	5	5	4	5	4	4	4	4	4	4	4	4	4	4	4	4	4	4	4	4	4	4	3	4	4	4	4	4	4	4	4	4	4	4	4	51.6766485536703	4.25	4.25	4	4
2	1	1	2	1	2	1	1	4	3	5	5	4	5	4	4	4	4	4	4	4	4	4	4	4	4	4	4	4	4	4	4	3	4	4	4	4	4	4	4	4	4	4	4	4	45.9414162398628	4.25	4.25	4	4
2	1	1	2	1	1	1	1	5	4	4	4	4	4	4	4	4	4	1	5	4	4	4	4	4	4	4	4	4	4	4	3	3	4	4	4	4	4	4	4	5	5	5	5	5	54.7461997477776	4.25	4	3.75	3.5
2	1	1	2	1	1	1	1	5	5	5	5	5	5	5	5	5	5	5	5	4	4	4	4	4	4	4	4	4	4	4	3	3	4	4	4	4	4	4	4	5	5	5	5	5	52.0891437546173	5	5	3.75	5
1	4	2	4	2	1	1	3	4	4	4	4	4	4	4	4	1	1	4	4	4	4	2	4	4	4	4	4	4	4	4	2	2	4	4	4	4	4	4	4	4	4	4	4	4	47.3413655685187	4	4	3.5	2.5
1	4	2	4	2	1	1	3	4	4	4	4	4	4	4	4	1	1	4	4	4	4	2	4	4	4	4	4	4	4	4	2	2	4	4	4	4	4	4	4	4	4	4	4	4	47.5519584847245	4	4	3.5	2.5
1	1	1	2	1	1	1	1	5	5	5	4	5	5	5	5	4	4	4	5	4	5	4	3	4	4	4	4	4	4	4	5	5	3	4	4	4	4	4	4	5	4	5	4	4	49.0886795121296	4.75	5	4.25	4.25
1	1	1	2	1	1	1	1	5	5	5	4	5	5	5	5	4	4	4	5	4	5	4	3	4	4	4	4	4	4	4	5	5	3	4	4	4	4	4	4	5	4	5	4	4	46.6698695061939	4.75	5	4.25	4.25
1	1	1	2	1	1	1	3	5	5	5	5	4	4	5	5	3	3	3	3	4	5	3	3	4	4	4	4	4	4	4	4	4	3	4	4	4	4	4	4	3	5	4	4	4	50.6114595926744	5	4.5	4	3
1	1	1	2	1	1	1	1	4	4	4	4	3	4	4	3	3	4	3	3	4	4	4	3	4	4	4	4	4	4	4	4	4	3	4	4	4	4	4	4	3	4	4	3	4	53.2961967431451	4	3.5	4	3.25
1	1	1	2	1	1	1	1	4	4	4	4	3	4	4	3	3	4	3	3	4	4	4	3	4	4	4	4	4	4	4	4	4	3	4	4	4	4	4	4	3	4	4	3	4	50.0054802254718	4	3.5	4	3.25
1	1	1	2	1	1	1	3	5	4	5	5	5	5	5	5	5	5	5	3	4	5	3	3	4	4	4	4	4	4	4	4	4	3	4	4	4	4	4	4	3	5	4	4	4	45.3639102736088	4.75	5	4	4.5
2	1	1	2	1	1	1	1	5	5	5	5	5	5	5	5	3	1	4	4	3	4	3	3	4	4	4	4	4	4	4	4	4	3	4	4	4	4	4	4	4	4	4	3	4	45.8222986175217	5	5	4	3
2	1	1	3	2	1	1	1	3	3	4	4	4	4	4	4	4	4	4	4	4	4	4	3	4	4	4	4	4	4	4	4	4	3	4	4	4	4	4	4	4	4	4	4	4	50.4774623360863	3.5	4	4	4
2	1	1	3	2	1	1	1	3	3	4	4	4	4	4	4	4	4	4	4	4	4	4	3	4	4	4	4	4	4	4	4	4	3	4	4	4	4	4	4	4	4	4	4	4	56.7686701784969	3.5	4	4	4
1	1	1	2	1	3	2	1	5	5	5	3	5	5	5	5	4	4	4	4	3	3	4	4	4	4	4	4	4	4	4	4	4	3	4	4	4	4	4	4	4	5	4	5	4	51.7973061024796	4.5	5	4	4
2	1	1	2	1	1	1	1	5	5	5	4	5	5	4	4	4	4	4	4	3	4	3	3	4	4	4	4	4	4	4	4	4	3	4	4	4	4	4	4	4	4	4	3	4	45.4764274081777	4.75	4.5	4	4
2	1	1	2	1	1	1	1	4	4	4	4	3	3	3	3	4	3	3	3	2	2	3	3	4	4	4	3	4	4	3	4	3	3	4	4	4	4	4	4	3	3	3	4	4	49.8001953578684	4	3	3.75	3.25
2	1	1	2	1	3	2	2	5	4	5	4	5	5	4	4	4	4	4	4	4	4	4	5	5	5	4	4	4	4	4	4	3	3	4	4	4	4	4	4	4	5	4	4	4	48.2270394268589	4.5	4.5	4	4
2	1	1	2	1	1	1	2	5	4	5	4	5	5	5	4	1	1	4	4	5	5	5	5	5	5	5	5	5	5	5	5	5	5	3	4	4	4	4	4	4	4	5	5	5	49.881740623295	4.5	4.75	5	2.5
1	1	1	3	2	1	1	5	4	5	5	5	1	4	1	4	4	4	4	4	4	4	2	4	4	4	4	4	4	4	4	4	4	4	3	4	4	4	4	4	4	4	4	4	4	49.4937143663561	4.75	2.5	4	4
1	1	1	1	1	2	1	4	4	5	5	5	4	4	4	5	4	4	4	4	4	4	4	4	4	4	4	4	4	4	4	4	4	4	3	4	4	4	4	4	4	4	4	5	4	51.1595043194313	4.75	4.25	4	4
1	1	1	1	1	2	1	4	4	5	5	5	4	4	4	5	4	4	4	4	4	4	4	4	4	4	4	4	4	4	4	4	4	4	3	4	4	4	4	4	4	4	4	5	4	51.972751345518	4.75	4.25	4	4
2	3	2	4	2	5	2	1	5	4	5	5	5	5	5	5	4	4	4	4	3	4	4	4	4	4	4	3	4	4	4	4	4	4	3	4	4	4	4	4	4	4	4	4	4	49.0620671721254	4.75	5	4	4
2	3	2	4	2	5	2	1	5	4	5	5	5	5	5	5	4	4	4	4	3	4	4	4	4	4	4	3	4	4	4	4	4	4	3	4	4	4	4	4	4	4	4	4	4	50.820918366395	4.75	5	4	4
2	1	1	1	1	2	1	5	5	4	4	4	4	4	4	4	4	4	1	5	3	3	4	4	4	4	4	4	4	4	4	4	4	4	3	4	4	4	4	4	5	3	4	4	4	50.5849449952271	4.25	4	4	3.5
2	1	1	1	1	2	1	5	5	4	5	4	5	4	4	4	5	4	4	5	3	3	4	4	4	4	4	4	4	4	4	4	4	4	3	4	4	4	4	4	5	3	4	4	4	50.7112493411753	4.5	4.25	4	4.5
2	1	1	2	1	1	1	2	5	4	4	3	4	3	3	4	1	1	2	2	2	3	3	3	2	3	4	2	3	2	4	4	3	4	3	4	4	4	4	4	5	5	5	5	4	52.9625953039614	4	3.5	3.25	1.5
2	1	1	2	1	2	1	1	4	4	5	5	3	4	3	4	4	4	4	4	4	4	4	4	4	4	4	4	4	4	4	4	3	4	3	4	4	4	4	4	4	3	4	4	4	51.8320609984354	4.5	3.5	4	4
2	1	1	2	1	2	1	1	4	4	5	5	3	4	3	4	4	4	4	4	4	4	4	4	4	4	4	4	4	4	4	4	3	4	3	4	4	4	4	4	4	3	4	4	4	53.7619568034507	4.5	3.5	4	4
1	1	1	2	1	2	1	2	5	5	5	3	5	5	5	5	4	4	4	4	4	4	4	4	4	4	4	4	4	4	4	4	3	4	3	4	4	4	4	4	4	2	4	4	4	47.8715924609523	4.5	5	4	4
1	1	1	2	1	2	1	2	5	5	5	3	5	5	5	5	4	4	4	4	4	4	4	4	4	4	4	4	4	4	4	4	3	4	3	4	4	4	4	4	4	2	4	4	4	47.171796728176	4.5	5	4	4
2	1	1	1	1	1	1	1	5	4	4	4	4	4	4	4	4	2	4	3	3	3	3	3	4	4	4	5	4	4	4	4	4	3	3	4	4	4	4	4	3	3	3	3	3	49.7837064912398	4.25	4	4	3.25
2	1	1	1	1	1	1	1	5	4	4	4	4	4	4	4	4	2	4	3	3	3	3	3	4	4	4	5	4	4	4	4	4	3	3	4	4	4	4	4	3	3	3	3	3	47.4240007362184	4.25	4	4	3.25
2	1	1	2	1	1	1	2	5	4	5	3	4	3	3	4	3	4	3	4	4	4	4	4	4	4	4	5	4	4	4	4	3	3	3	4	4	4	4	4	4	4	4	4	3	45.6910134987655	4.25	3.5	4	3.5
2	1	1	3	2	1	1	1	4	5	4	3	5	4	4	5	4	3	2	3	4	4	2	3	4	4	4	4	4	4	4	3	5	3	2	4	4	4	4	4	3	4	4	4	4	47.7251701784659	4	4.5	3.75	3
1	1	1	2	1	1	1	2	3	4	4	4	5	3	5	4	2	3	2	2	4	3	2	2	4	4	4	4	4	4	4	4	4	2	2	4	4	4	4	4	4	4	4	4	3	53.4181785684655	3.75	4.25	4	2.25
2	5	2	4	2	5	2	1	5	3	4	4	4	3	4	4	4	4	1	4	4	4	3	4	3	4	4	4	4	4	4	4	4	4	4	3	4	4	4	4	4	4	3	3	3	46.7891224799086	4	3.75	4	3.25
2	5	2	4	2	5	2	1	5	5	5	5	5	5	4	5	3	3	4	4	4	4	3	4	3	4	4	4	4	4	4	4	4	4	4	3	4	4	4	4	4	4	3	3	3	50.3645509301238	5	4.75	4	3.5
2	1	1	2	1	1	1	1	4	1	4	1	5	5	5	5	3	4	4	4	4	4	3	4	3	4	4	4	4	4	4	4	4	4	4	3	4	4	4	4	4	4	4	4	4	47.7398202295364	2.5	5	4	3.75
2	1	1	2	1	1	1	1	4	1	4	1	5	5	5	5	3	4	4	4	4	4	3	4	3	4	4	4	4	4	4	4	4	4	4	3	4	4	4	4	4	4	4	4	4	49.8358018798551	2.5	5	4	3.75
2	1	1	2	1	1	1	5	5	5	5	4	4	4	4	3	4	4	4	4	4	4	4	3	3	4	4	4	4	4	4	4	4	3	4	3	4	4	4	4	4	5	4	4	4	46.6077642905526	4.75	3.75	4	4
2	1	1	2	1	1	1	5	5	5	5	4	4	4	4	3	4	4	4	4	4	4	4	3	3	4	4	4	4	4	4	4	4	3	4	3	4	4	4	4	4	5	4	4	4	56.6397780502818	4.75	3.75	4	4
2	1	1	1	1	1	1	1	5	5	5	5	5	4	4	4	4	4	4	4	3	3	3	4	3	4	4	4	4	4	3	4	5	4	3	3	4	4	4	4	4	3	3	3	3	52.2165153274923	5	4.25	3.75	4
2	1	1	1	1	1	1	1	5	5	5	5	5	4	4	4	4	4	4	4	3	3	3	4	3	4	4	4	4	4	3	4	5	4	3	3	4	4	4	4	4	3	3	3	3	47.288360769416	5	4.25	3.75	4
1	2	2	3	2	3	2	3	3	3	2	4	5	5	5	3	3	3	3	4	4	4	4	4	3	4	4	4	4	4	4	4	3	4	3	3	4	4	4	4	4	4	4	5	5	48.651755306662	3	4.5	4	3.25
1	1	1	4	2	1	1	5	4	4	5	5	5	5	5	5	5	5	5	5	4	3	3	3	3	4	4	4	4	4	4	5	5	3	3	3	4	4	4	4	5	5	5	4	4	47.5469457144935	4.5	5	4.25	5
2	2	2	3	2	3	2	4	4	5	5	5	5	5	5	5	5	5	1	4	4	4	4	3	3	4	4	4	4	4	4	4	4	3	3	3	4	4	4	4	4	5	4	4	4	49.92334150286	4.75	5	4	3.75
2	2	2	3	2	3	2	4	4	4	4	4	3	3	3	4	3	3	3	4	4	4	4	3	3	4	4	4	4	4	4	4	4	3	3	3	4	4	4	4	4	5	4	4	4	52.1048417205038	4	3.25	4	3.25
2	1	1	3	2	1	1	5	4	3	4	4	4	4	4	4	4	4	4	4	4	3	3	3	3	4	4	4	4	4	4	4	4	3	3	3	4	4	4	4	4	4	4	4	4	45.1404465380851	3.75	4	4	4
2	1	1	3	2	1	1	5	4	4	4	4	4	5	4	4	4	4	4	4	4	3	3	3	3	4	4	4	4	4	4	4	4	3	3	3	4	4	4	4	4	4	4	4	4	50.0395551529077	4	4.25	4	4
2	3	2	1	1	5	2	1	5	4	4	4	4	4	4	4	4	4	4	4	4	4	3	3	3	4	4	3	4	4	4	4	4	3	3	3	4	4	4	4	4	3	3	4	4	50.7125981431985	4.25	4	4	4
2	3	2	1	1	5	2	1	5	5	4	5	5	5	4	4	4	4	4	4	4	4	3	3	3	4	4	3	4	4	4	4	4	3	3	3	4	4	4	4	4	3	3	4	4	47.4961621800806	4.75	4.5	4	4
2	3	2	4	2	1	1	1	4	3	5	5	5	5	5	4	4	4	4	4	4	5	3	3	3	4	4	4	4	4	3	4	4	3	3	3	4	4	4	4	4	2	3	4	4	51.2298312280507	4.25	4.75	3.75	4
2	1	1	2	1	1	1	1	4	4	4	4	4	4	4	4	4	4	1	5	4	3	3	3	3	4	4	4	4	4	4	4	4	3	3	3	4	4	4	4	5	4	3	4	4	53.6578851538106	4	4	4	3.5
2	1	1	2	1	1	1	1	4	4	4	5	4	4	3	4	4	3	4	5	4	3	3	3	3	4	4	4	4	4	4	4	4	3	3	3	4	4	4	4	5	4	3	4	4	50.4907030808582	4.25	3.75	4	4
2	2	2	3	2	3	2	3	4	4	4	4	4	4	4	4	4	4	4	4	4	4	4	4	4	4	4	4	4	4	4	4	2	2	2	2	4	4	4	4	4	4	4	4	3	49.3657285811511	4	4	4	4
2	1	1	2	1	1	1	2	5	5	5	4	5	5	5	5	4	5	4	5	5	5	5	5	5	5	4	5	3	4	4	4	5	5	5	1	5	4	4	4	4	4	3	4	4	52.8132155267401	4.75	5	3.75	4.5
2	1	1	2	1	1	1	1	4	4	4	4	5	4	4	4	4	4	4	4	4	4	4	5	5	5	4	5	4	4	4	4	4	5	4	5	5	4	4	4	4	4	5	5	4	50.6271066145329	4	4.25	4	4
2	1	1	2	1	1	1	1	4	5	4	4	4	4	5	5	5	5	5	4	4	4	4	5	5	5	4	5	4	4	4	4	4	5	4	5	5	4	4	4	4	4	5	5	4	46.5752695189608	4.25	4.5	4	4.75
1	1	1	3	2	2	1	1	4	4	5	4	5	5	5	5	5	5	5	5	3	3	3	5	5	5	4	3	4	4	3	4	4	5	4	5	5	4	4	4	5	5	3	3	3	48.4955246836833	4.25	5	3.75	5
2	1	1	3	2	3	2	1	4	4	4	4	4	4	4	4	4	4	4	5	4	4	5	4	5	5	4	4	4	4	5	5	5	4	4	5	5	4	4	4	5	4	4	5	4	52.0962192023927	4	4	4.5	4.25
2	1	1	3	2	3	2	1	4	2	2	2	5	5	5	5	4	4	5	5	4	4	5	4	5	5	4	4	4	4	5	5	5	4	4	5	5	4	4	4	5	4	4	5	4	45.0501827645767	2.5	5	4.5	4.5
2	5	2	5	2	6	2	3	5	3	5	5	5	5	5	4	5	5	4	2	5	5	5	5	5	4	4	4	5	5	2	3	3	2	4	5	5	4	4	4	5	4	4	5	3	51.7713390082953	4.5	4.75	3.75	4
2	1	1	2	1	2	1	5	5	4	5	5	5	5	5	5	4	4	5	5	4	5	4	4	4	5	4	4	4	4	4	4	5	4	5	4	5	4	4	4	5	4	4	4	4	50.3607409984127	4.75	5	4	4.5
2	1	1	2	1	2	1	5	5	4	5	5	5	5	5	5	4	4	5	5	4	5	4	4	4	5	4	4	4	4	4	4	5	4	5	4	5	4	4	4	5	4	4	4	4	52.1207920603777	4.75	5	4	4.5
2	2	2	3	2	4	2	2	5	3	3	3	4	3	3	3	3	3	1	5	3	4	3	4	4	5	4	5	4	4	4	4	5	4	4	4	5	4	4	4	5	2	4	4	3	54.8864292669462	3.5	3.25	4	3
2	2	2	3	2	4	2	2	5	4	5	5	5	5	5	5	3	3	5	5	3	4	3	4	4	5	4	5	4	4	4	4	5	4	4	4	5	4	4	4	5	2	4	4	3	47.7767844556683	4.75	5	4	4
2	6	2	4	2	5	2	1	5	5	5	5	5	5	5	5	5	5	5	5	4	5	5	4	4	5	4	4	4	4	4	4	5	4	4	4	5	4	4	4	5	1	4	4	4	51.3537311874449	5	5	4	5
2	6	2	4	2	5	2	1	5	5	5	5	5	5	5	5	5	5	5	5	4	5	5	4	4	5	4	4	4	4	4	4	5	4	4	4	5	4	4	4	5	1	4	4	4	53.7633057656422	5	5	4	5
1	2	2	2	1	1	1	5	5	4	4	4	5	4	5	4	4	4	4	5	4	4	4	4	4	5	4	4	4	4	4	4	4	4	4	4	5	4	4	4	5	4	4	4	4	49.9941526235234	4.25	4.5	4	4.25
1	2	2	2	1	1	1	5	5	4	4	4	5	4	5	4	4	4	4	5	4	4	4	4	4	5	4	4	4	4	4	4	4	4	4	4	5	4	4	4	5	4	4	4	4	49.399945581402	4.25	4.5	4	4.25
1	5	2	4	2	3	2	2	5	5	5	5	5	5	5	5	3	3	5	5	3	4	3	3	4	5	4	4	4	4	4	4	4	3	3	4	5	4	4	4	5	3	4	3	3	48.1250175617286	5	5	4	4
1	5	2	4	2	3	2	2	5	5	5	5	5	5	5	5	5	5	5	5	3	4	3	3	4	5	4	4	4	4	4	4	4	3	3	4	5	4	4	4	5	3	4	3	3	49.5107920191698	5	5	4	5
1	1	1	2	1	1	1	2	5	4	5	3	4	3	2	4	2	2	4	3	4	5	5	4	5	4	4	5	4	4	5	3	5	5	1	5	3	5	4	4	4	4	5	4	4	48.1059003465952	4.25	3.25	4	2.75
2	1	1	2	1	1	1	1	5	5	5	5	4	5	5	5	4	4	5	5	5	5	4	5	5	4	5	4	4	4	4	5	5	5	4	5	4	5	4	4	5	5	5	5	5	48.8040302639377	5	4.75	4.25	4.5
2	1	1	2	1	1	1	1	5	5	5	5	4	5	5	5	4	4	5	5	5	5	4	5	5	4	5	4	4	4	4	5	5	5	4	5	4	5	4	4	5	5	5	5	5	51.681760026862	5	4.75	4.25	4.5
2	1	1	2	1	1	1	2	5	5	5	4	5	5	5	5	5	5	5	5	5	5	5	5	5	5	5	5	5	5	5	5	5	4	4	4	4	5	4	4	5	5	5	3	4	47.7239488957216	4.75	5	5	5
1	2	2	2	1	3	2	2	4	3	5	5	4	4	5	4	4	4	4	4	4	4	3	4	4	4	5	4	4	4	4	4	4	4	4	4	4	5	4	4	4	4	4	4	4	52.3196842081321	4.25	4.25	4	4
1	2	2	2	1	3	2	2	4	3	5	5	4	4	5	4	4	4	4	4	4	4	3	4	4	4	5	4	4	4	4	4	4	4	4	4	4	5	4	4	4	4	4	4	4	50.4126590859194	4.25	4.25	4	4
2	1	1	3	2	1	1	2	5	5	5	4	5	5	5	5	3	4	5	5	5	4	5	5	5	5	5	5	5	5	5	5	4	4	4	4	4	5	4	4	4	4	4	3	3	51.9624259830346	4.75	5	5	4.25
1	1	1	3	2	3	2	2	5	4	5	3	4	4	4	4	5	4	4	5	3	3	4	4	4	4	4	4	4	4	4	3	4	3	3	3	4	5	4	4	4	4	4	4	4	49.8443651119291	4.25	4	3.75	4.5
1	1	1	2	1	1	1	2	5	4	5	4	5	4	4	5	3	4	4	5	4	4	4	4	5	4	5	5	5	4	4	3	3	3	3	3	4	5	4	4	4	4	4	4	4	45.4155074369197	4.5	4.5	4	4
2	2	2	3	2	3	2	2	4	5	5	5	5	4	4	5	5	5	5	4	5	5	5	4	5	5	4	5	5	5	4	5	2	2	1	2	4	5	4	4	4	4	5	5	4	49.4924168859105	4.75	4.5	4.75	4.75
1	1	1	2	1	2	1	2	2	4	4	5	3	4	4	4	4	4	4	4	5	5	5	5	5	5	5	5	4	4	4	4	4	5	5	5	5	5	4	4	4	4	4	4	4	55.3195990134477	3.75	3.75	4	4
2	1	1	2	1	2	1	1	5	5	5	5	5	5	5	5	4	4	4	4	5	5	4	5	5	5	5	4	4	4	4	4	4	5	5	5	5	5	4	4	4	4	4	5	5	52.3838158029104	5	5	4	4
2	1	1	2	1	2	1	1	5	5	5	5	5	5	5	5	4	4	4	4	5	5	4	5	5	5	5	4	4	4	4	4	4	5	5	5	5	5	4	4	4	4	4	5	5	48.413532754739	5	5	4	4
1	1	1	2	1	2	1	2	2	3	5	4	5	5	5	5	5	5	4	4	5	5	5	5	5	5	5	5	4	4	4	4	4	5	5	5	5	5	4	4	4	4	4	4	4	50.2797680454335	3.5	5	4	4.5
1	1	1	3	2	1	1	1	4	5	5	5	5	5	5	5	5	5	2	4	4	5	4	5	4	5	5	5	4	4	4	4	4	5	5	4	5	5	4	4	4	4	4	4	4	44.377994362014	4.75	5	4	4
1	1	1	3	2	1	1	1	4	4	4	4	3	4	3	4	4	4	4	4	4	5	4	5	4	5	5	5	4	4	4	4	4	5	5	4	5	5	4	4	4	4	4	4	4	50.4142930440883	4	3.5	4	4
2	1	1	2	1	2	1	1	5	4	4	4	4	4	4	4	4	4	2	5	4	4	4	4	4	5	5	5	4	4	4	5	5	4	4	4	5	5	4	4	5	3	5	5	4	50.1409489626211	4.25	4	4.25	3.75
2	1	1	2	1	3	2	1	5	5	5	5	5	5	5	5	5	5	2	5	4	4	4	4	4	5	5	4	4	4	4	4	5	4	4	4	5	5	4	4	5	5	4	5	5	45.4479235903533	5	5	4	4.25
2	1	1	2	1	2	1	1	5	5	5	5	5	5	4	4	5	4	4	5	4	4	4	4	4	5	5	5	4	4	4	5	5	4	4	4	5	5	4	4	5	3	5	5	4	50.0984018943491	5	4.5	4.25	4.5
2	1	1	2	1	3	2	1	5	5	5	5	5	5	5	5	5	5	5	5	4	4	4	4	4	5	5	4	4	4	4	4	5	4	4	4	5	5	4	4	5	5	4	5	5	56.0530352668925	5	5	4	5
2	1	1	2	1	1	1	1	4	4	3	3	4	5	4	4	4	4	4	4	5	4	4	4	4	5	5	4	4	4	3	4	3	4	4	4	5	5	4	4	4	4	4	4	4	46.3348030177421	3.5	4.25	3.75	4
2	1	1	2	1	1	1	1	4	4	3	3	4	5	4	4	4	4	4	4	5	4	4	4	4	5	5	4	4	4	3	4	3	4	4	4	5	5	4	4	4	4	4	4	4	48.6469681785474	3.5	4.25	3.75	4
1	1	1	1	1	4	2	1	5	4	5	4	5	5	5	5	4	4	5	4	5	4	4	5	4	5	5	5	4	4	4	4	5	5	3	4	5	5	4	4	4	4	4	5	5	53.9654660400149	4.5	5	4	4.25
1	1	1	2	1	3	2	1	4	5	5	5	5	5	5	5	5	5	1	5	4	3	3	4	4	5	5	4	4	4	4	4	5	4	3	4	5	5	4	4	5	5	4	4	4	54.4708504122473	4.75	5	4	4
1	1	1	2	1	3	2	1	4	4	4	3	3	4	3	4	5	5	4	5	4	3	3	4	4	5	5	4	4	4	4	4	5	4	3	4	5	5	4	4	5	5	4	4	4	50.1106647328743	3.75	3.5	4	4.75
2	3	2	5	2	6	2	5	4	5	5	4	4	4	5	5	4	5	5	5	4	5	5	4	5	5	4	4	4	4	5	5	2	1	3	3	5	5	4	4	5	5	5	4	1	51.6542989603048	4.5	4.5	4.5	4.75
2	3	2	5	2	6	2	5	4	5	5	4	4	4	5	5	4	5	5	5	4	5	5	4	5	5	4	4	4	4	5	5	2	1	3	3	5	5	4	4	5	5	5	4	1	50.9632811193136	4.5	4.5	4.5	4.75
2	3	2	5	2	6	2	5	4	5	5	4	4	4	5	5	4	5	5	5	4	5	5	4	5	5	4	4	4	4	5	5	2	1	3	3	5	5	4	4	5	5	5	4	2	52.6130727293825	4.5	4.5	4.5	4.75
2	3	2	5	2	6	2	5	4	5	5	4	4	4	5	5	4	5	5	5	4	5	5	4	5	5	4	4	4	4	5	5	2	1	3	3	5	5	4	4	5	5	5	4	2	49.3152841746367	4.5	4.5	4.5	4.75
2	3	2	5	2	6	2	5	4	5	5	4	4	4	5	5	4	5	5	5	4	5	5	4	5	5	4	4	4	4	5	5	2	1	3	3	5	5	4	4	5	5	5	4	2	49.7640865097816	4.5	4.5	4.5	4.75
2	3	2	5	2	6	2	5	4	5	5	4	4	4	5	5	4	5	5	5	4	5	5	4	5	5	4	4	4	4	5	5	2	1	3	3	5	5	4	4	5	5	5	4	3	48.7455820091951	4.5	4.5	4.5	4.75
2	3	2	5	2	6	2	5	4	5	5	4	4	4	5	5	4	5	5	5	4	5	5	4	5	5	4	4	4	4	5	5	2	1	3	3	5	5	4	4	5	5	5	4	3	47.4124165748495	4.5	4.5	4.5	4.75
2	3	2	5	2	6	2	5	4	5	5	4	4	4	5	5	4	5	5	5	4	5	5	4	5	5	4	4	4	4	5	5	2	1	3	3	5	5	4	4	5	5	5	4	3	52.3377608624244	4.5	4.5	4.5	4.75
2	3	2	5	2	6	2	5	4	5	5	4	4	4	5	5	4	5	5	5	4	5	5	4	5	5	4	4	4	4	5	5	2	1	3	3	5	5	4	4	5	5	5	4	3	46.6905212664326	4.5	4.5	4.5	4.75
2	3	2	5	2	6	2	5	4	5	5	4	4	4	5	5	4	5	5	5	4	5	5	4	5	5	4	4	4	4	5	5	2	1	3	3	5	5	4	4	5	5	5	4	3	48.6562189098588	4.5	4.5	4.5	4.75
2	3	2	5	2	6	2	5	4	5	5	4	4	4	5	5	4	5	5	5	4	5	5	4	5	5	4	4	4	4	5	5	2	1	3	3	5	5	4	4	5	5	5	4	3	44.0051733630742	4.5	4.5	4.5	4.75
2	3	2	5	2	6	2	5	4	5	5	4	4	4	5	5	4	5	5	5	4	5	5	4	5	5	4	4	4	4	5	5	2	1	3	3	5	5	4	4	5	5	5	4	3	53.0043351755472	4.5	4.5	4.5	4.75
2	3	2	5	2	6	2	5	4	5	5	4	4	4	5	5	4	5	5	5	4	5	5	4	5	5	4	4	4	4	5	5	2	1	3	3	5	5	4	4	5	5	5	4	3	50.2367307134122	4.5	4.5	4.5	4.75
2	3	2	5	2	6	2	5	4	5	5	4	4	4	5	5	4	5	5	5	4	5	5	4	5	5	4	4	4	4	5	5	2	1	3	3	5	5	4	4	5	5	5	4	3	51.8644231582231	4.5	4.5	4.5	4.75
2	3	2	5	2	6	2	5	4	5	5	4	4	4	5	5	4	5	5	5	4	5	5	4	5	5	4	4	4	4	5	5	2	1	3	3	5	5	4	4	5	5	5	4	3	49.838017022578	4.5	4.5	4.5	4.75
2	3	2	5	2	6	2	5	4	5	5	4	4	4	5	5	4	5	5	5	4	5	5	4	5	5	4	4	4	4	5	5	2	1	3	3	5	5	4	4	5	5	5	4	3	48.5349444181042	4.5	4.5	4.5	4.75
2	3	2	5	2	6	2	5	4	5	5	4	4	4	5	5	4	5	5	5	4	5	5	4	5	5	4	4	4	4	5	5	2	1	3	3	5	5	4	4	5	5	5	4	3	47.4012931999685	4.5	4.5	4.5	4.75
2	3	2	5	2	6	2	5	4	5	5	4	4	4	5	5	4	5	5	5	4	5	5	4	5	5	4	4	4	4	5	5	2	1	3	3	5	5	4	4	5	5	5	4	3	50.5645555256043	4.5	4.5	4.5	4.75
2	3	2	5	2	6	2	5	4	5	5	4	4	4	5	5	4	5	5	5	4	5	5	4	5	5	4	4	4	4	5	5	2	1	3	3	5	5	4	4	5	5	5	4	3	45.875257015915	4.5	4.5	4.5	4.75
2	3	2	5	2	6	2	5	4	5	5	4	4	4	5	5	4	5	5	5	4	5	5	4	5	5	4	4	4	4	5	5	2	1	3	3	5	5	4	4	5	5	5	4	3	57.9255997854455	4.5	4.5	4.5	4.75
2	3	2	5	2	6	2	5	4	5	5	4	4	4	5	5	4	5	5	5	4	5	5	4	5	5	4	4	4	4	5	5	2	1	3	3	5	5	4	4	5	5	5	4	3	50.9423675383528	4.5	4.5	4.5	4.75
2	3	2	5	2	6	2	5	4	5	5	4	4	4	5	5	4	5	5	5	4	5	5	4	5	5	4	4	4	4	5	5	2	1	3	3	5	5	4	4	5	5	5	4	5	52.2447319888419	4.5	4.5	4.5	4.75
2	3	2	5	2	6	2	5	4	5	5	4	4	4	5	5	4	5	5	5	4	5	5	4	5	5	4	4	4	4	5	5	2	1	3	3	5	5	4	4	5	5	5	4	5	48.0384657174148	4.5	4.5	4.5	4.75
2	3	2	5	2	6	2	5	4	5	5	4	4	4	5	5	4	5	5	5	4	5	5	4	5	5	4	4	4	4	5	5	2	1	3	3	5	5	4	4	5	5	5	4	5	50.9113718538014	4.5	4.5	4.5	4.75
2	3	2	5	2	6	2	5	4	5	5	4	4	4	5	5	4	5	5	5	4	5	5	4	5	5	4	4	4	4	5	5	2	1	3	3	5	5	4	4	5	5	5	4	5	49.1154048983502	4.5	4.5	4.5	4.75
2	3	2	5	2	6	2	5	4	5	5	4	4	4	5	5	4	5	5	5	4	5	5	4	5	5	4	4	4	4	5	5	2	1	3	3	5	5	4	4	5	5	5	4	5	55.1783422765292	4.5	4.5	4.5	4.75
2	3	2	5	2	6	2	5	4	5	5	4	4	4	5	5	4	5	5	5	4	5	5	4	5	5	4	4	4	4	5	5	2	1	3	3	5	5	4	4	5	5	5	4	5	50.2458823619152	4.5	4.5	4.5	4.75
2	3	2	5	2	6	2	5	4	5	5	4	4	4	5	5	4	5	5	5	4	5	5	4	5	5	4	4	4	4	5	5	2	1	3	3	5	5	4	4	5	5	5	4	5	53.0783466670147	4.5	4.5	4.5	4.75
2	3	2	5	2	6	2	5	4	5	5	4	4	4	5	5	4	5	5	5	4	5	5	4	5	5	4	4	4	4	5	5	2	1	3	3	5	5	4	4	5	5	5	4	5	49.6547356481271	4.5	4.5	4.5	4.75
2	3	2	5	2	6	2	5	4	5	5	4	4	4	5	5	4	5	5	5	4	5	5	4	5	5	4	4	4	4	5	5	2	1	3	3	5	5	4	4	5	5	5	4	5	49.6187953689406	4.5	4.5	4.5	4.75
2	3	2	5	2	6	2	5	4	5	5	4	4	4	5	5	4	5	5	5	4	5	5	4	5	5	4	4	4	4	5	5	2	1	3	3	5	5	4	4	5	5	5	4	5	46.7059539986823	4.5	4.5	4.5	4.75
2	3	2	5	2	6	2	5	4	5	5	4	4	4	5	5	4	5	5	5	4	5	5	4	5	5	4	4	4	4	5	5	2	1	3	3	5	5	4	4	5	5	5	4	5	50.003086951476	4.5	4.5	4.5	4.75
2	3	2	5	2	6	2	5	4	5	5	4	4	4	5	5	4	5	5	5	4	5	5	4	5	5	4	4	4	4	5	5	2	1	3	3	5	5	4	4	5	5	5	4	5	51.1337325839102	4.5	4.5	4.5	4.75
2	3	2	5	2	6	2	5	4	5	5	4	4	4	5	5	4	5	5	5	4	5	5	4	5	5	4	4	4	4	5	5	2	1	3	3	5	5	4	4	5	5	5	4	5	50.0067370165663	4.5	4.5	4.5	4.75
2	3	2	5	2	6	2	5	4	5	5	4	4	4	5	5	4	5	5	5	4	5	5	4	5	5	4	4	4	4	5	5	2	1	3	3	5	5	4	4	5	5	5	4	5	53.9997363226713	4.5	4.5	4.5	4.75
2	3	2	5	2	6	2	5	4	5	5	4	4	4	5	5	4	5	5	5	4	5	5	4	5	5	4	4	4	4	5	5	2	1	3	3	5	5	4	4	5	5	5	4	5	52.0358645919367	4.5	4.5	4.5	4.75
2	3	2	5	2	6	2	5	4	5	5	4	4	4	5	5	4	5	5	5	4	5	5	4	5	5	4	4	4	4	5	5	2	1	3	3	5	5	4	4	5	5	5	4	5	51.2596720253236	4.5	4.5	4.5	4.75
2	3	2	5	2	6	2	5	4	5	5	4	4	4	5	5	4	5	5	5	4	5	5	4	5	5	4	4	4	4	5	5	2	1	3	3	5	5	4	4	5	5	5	4	5	50.2928546846221	4.5	4.5	4.5	4.75
2	3	2	5	2	6	2	5	4	5	5	4	4	4	5	5	4	5	5	5	4	5	5	4	5	5	4	4	4	4	5	5	2	1	3	3	5	5	4	4	5	5	5	4	5	49.4341015576313	4.5	4.5	4.5	4.75
2	3	2	5	2	6	2	5	4	5	5	4	4	4	5	5	4	5	5	5	4	5	5	4	5	5	4	4	4	4	5	5	2	1	3	3	5	5	4	4	5	5	5	4	5	53.3008428286246	4.5	4.5	4.5	4.75
2	3	2	5	2	6	2	5	4	5	5	4	4	4	5	5	4	5	5	5	4	5	5	4	5	5	4	4	4	4	5	5	2	1	3	3	5	5	4	4	5	5	5	4	5	49.4137080771722	4.5	4.5	4.5	4.75
2	3	2	5	2	6	2	5	4	5	5	4	4	4	5	5	4	5	5	5	4	5	5	4	5	5	4	4	4	4	5	5	2	1	3	3	5	5	4	4	5	5	5	4	5	47.6583609712899	4.5	4.5	4.5	4.75
2	3	2	5	2	6	2	5	4	5	5	4	4	4	5	5	4	5	5	5	4	5	5	4	5	5	4	4	4	4	5	5	2	1	3	3	5	5	4	4	5	5	5	4	5	53.0515435828462	4.5	4.5	4.5	4.75
2	3	2	5	2	6	2	5	4	5	5	4	4	4	5	5	4	5	5	5	4	5	5	4	5	5	4	4	4	4	5	5	2	1	3	3	5	5	4	4	5	5	5	4	5	52.013536913789	4.5	4.5	4.5	4.75
2	3	2	5	2	6	2	5	4	5	5	4	4	4	5	5	4	5	5	5	4	5	5	4	5	5	4	4	4	4	5	5	2	1	3	3	5	5	4	4	5	5	5	4	5	50.5363105077387	4.5	4.5	4.5	4.75
2	3	2	5	2	6	2	5	4	5	5	4	4	4	5	5	4	5	5	5	4	5	5	4	5	5	4	4	4	4	5	5	2	1	3	3	5	5	4	4	5	5	5	4	5	48.4359066037383	4.5	4.5	4.5	4.75
2	3	2	5	2	6	2	5	4	5	5	4	4	4	5	5	4	5	5	5	4	5	5	4	5	5	4	4	4	4	5	5	2	1	3	3	5	5	4	4	5	5	5	4	5	48.980080969201	4.5	4.5	4.5	4.75
2	3	2	5	2	6	2	5	4	5	5	4	4	4	5	5	4	5	5	5	4	5	5	4	5	5	4	4	4	4	5	5	2	1	3	3	5	5	4	4	5	5	5	4	5	47.3525693218508	4.5	4.5	4.5	4.75
2	3	2	5	2	6	2	5	4	5	5	4	4	4	5	5	4	5	5	5	4	5	5	4	5	5	4	4	4	4	5	5	2	1	3	3	5	5	4	4	5	5	5	4	5	46.1196148678272	4.5	4.5	4.5	4.75
2	3	2	5	2	6	2	5	4	5	5	4	4	4	5	5	4	5	5	5	4	5	5	4	5	5	4	4	4	4	5	5	2	1	3	3	5	5	4	4	5	5	5	4	5	50.7529677276765	4.5	4.5	4.5	4.75
2	3	2	5	2	6	2	5	4	5	5	4	4	4	5	5	4	5	5	5	4	5	5	4	5	5	4	4	4	4	5	5	2	1	3	3	5	5	4	4	5	5	5	4	5	48.3673415322156	4.5	4.5	4.5	4.75
2	3	2	5	2	6	2	5	4	5	5	4	4	4	5	5	4	5	5	5	4	5	5	4	5	5	4	4	4	4	5	5	2	1	3	3	5	5	4	4	5	5	5	4	5	47.8815663596732	4.5	4.5	4.5	4.75
2	3	2	5	2	6	2	5	4	5	5	4	4	4	5	5	4	5	5	5	4	5	5	4	5	5	4	4	4	4	5	5	2	1	3	3	5	5	4	4	5	5	5	4	4	49.0952540239089	4.5	4.5	4.5	4.75
2	3	2	5	2	6	2	5	4	5	5	4	4	4	5	5	4	5	5	5	4	5	5	4	5	5	4	4	4	4	5	5	2	1	3	3	5	5	4	4	5	5	5	4	4	50.6326842554021	4.5	4.5	4.5	4.75
2	3	2	5	2	6	2	5	4	5	5	4	4	4	5	5	4	5	5	5	4	5	5	4	5	5	4	4	4	4	5	5	2	1	3	3	5	5	4	4	5	5	5	4	4	50.9659585790463	4.5	4.5	4.5	4.75
2	3	2	5	2	6	2	5	4	5	5	4	4	4	5	5	4	5	5	5	4	5	5	4	5	5	4	4	4	4	5	5	2	1	3	3	5	5	4	4	5	5	5	4	4	52.4324270250109	4.5	4.5	4.5	4.75
2	3	2	5	2	6	2	5	4	5	5	4	4	4	5	5	4	5	5	5	4	5	5	4	5	5	4	4	4	4	5	5	2	1	3	3	5	5	4	4	5	5	5	4	4	52.0591269765637	4.5	4.5	4.5	4.75
2	3	2	5	2	6	2	5	4	5	5	4	4	4	5	5	4	5	5	5	4	5	5	4	5	5	4	4	4	4	5	5	2	1	3	3	5	5	4	4	5	5	5	4	4	53.1369358387794	4.5	4.5	4.5	4.75
2	3	2	5	2	6	2	5	4	5	5	4	4	4	5	5	4	5	5	5	4	5	5	4	5	5	4	4	4	4	5	5	2	1	3	3	5	5	4	4	5	5	5	4	4	50.2030106583315	4.5	4.5	4.5	4.75
2	3	2	5	2	6	2	5	4	5	5	4	4	4	5	5	4	5	5	5	4	5	5	4	5	5	4	4	4	4	5	5	2	1	3	3	5	5	4	4	5	5	5	4	4	49.0264173903406	4.5	4.5	4.5	4.75
2	3	2	5	2	6	2	5	4	5	5	4	4	4	5	5	4	5	5	5	4	5	5	4	5	5	4	4	4	4	5	5	2	1	3	3	5	5	4	4	5	5	5	4	4	49.9260683640552	4.5	4.5	4.5	4.75
2	3	2	5	2	6	2	5	4	5	5	4	4	4	5	5	4	5	5	5	4	5	5	4	5	5	4	4	4	4	5	5	2	1	3	3	5	5	4	4	5	5	5	4	4	51.121741663626	4.5	4.5	4.5	4.75
2	3	2	5	2	6	2	5	4	5	5	4	4	4	5	5	4	5	5	5	4	5	5	4	5	5	4	4	4	4	5	5	2	1	3	3	5	5	4	4	5	5	5	4	4	49.7977834795664	4.5	4.5	4.5	4.75
2	3	2	5	2	6	2	5	4	5	5	4	4	4	5	5	4	5	5	5	4	5	5	4	5	5	4	4	4	4	5	5	2	1	3	3	5	5	4	4	5	5	5	4	4	47.5639638123237	4.5	4.5	4.5	4.75
2	3	2	5	2	6	2	5	4	5	5	4	4	4	5	5	4	5	5	5	4	5	5	4	5	5	4	4	4	4	5	5	2	1	3	3	5	5	4	4	5	5	5	4	4	50.0697262766672	4.5	4.5	4.5	4.75
2	3	2	5	2	6	2	5	4	5	5	4	4	4	5	5	4	5	5	5	4	5	5	4	5	5	4	4	4	4	5	5	2	1	3	3	5	5	4	4	5	5	5	4	4	46.9241104457321	4.5	4.5	4.5	4.75
2	3	2	5	2	6	2	5	4	5	5	4	4	4	5	5	4	5	5	5	4	5	5	4	5	5	4	4	4	4	5	5	2	1	3	3	5	5	4	4	5	5	5	4	4	47.1797146908906	4.5	4.5	4.5	4.75
2	3	2	5	2	6	2	5	4	5	5	4	4	4	5	5	4	5	5	5	4	5	5	4	5	5	4	4	4	4	5	5	2	1	3	3	5	5	4	4	5	5	5	4	4	50.3329088459821	4.5	4.5	4.5	4.75
2	3	2	5	2	6	2	5	4	5	5	4	4	4	5	5	4	5	5	5	4	5	5	4	5	5	4	4	4	4	5	5	2	1	3	3	5	5	4	4	5	5	5	4	4	53.0763839427232	4.5	4.5	4.5	4.75
2	3	2	5	2	6	2	5	4	5	5	4	4	4	5	5	4	5	5	5	4	5	5	4	5	5	4	4	4	4	5	5	2	1	3	3	5	5	4	4	5	5	5	4	4	46.6461098264777	4.5	4.5	4.5	4.75
2	3	2	5	2	6	2	5	4	5	5	4	4	4	5	5	4	5	5	5	4	5	5	4	5	5	4	4	4	4	5	5	2	1	3	3	5	5	4	4	5	5	5	4	4	50.3152320842227	4.5	4.5	4.5	4.75
2	3	2	5	2	6	2	5	4	5	5	4	4	4	5	5	4	5	5	5	4	5	5	4	5	5	4	4	4	4	5	5	2	1	3	3	5	5	4	4	5	5	5	4	4	50.748620342829	4.5	4.5	4.5	4.75
2	3	2	5	2	6	2	5	4	5	5	4	4	4	5	5	4	5	5	5	4	5	5	4	5	5	4	4	4	4	5	5	2	1	3	3	5	5	4	4	5	5	5	4	4	49.7139523250277	4.5	4.5	4.5	4.75
2	3	2	5	2	6	2	5	4	5	5	4	4	4	5	5	4	5	5	5	4	5	5	4	5	5	4	4	4	4	5	5	2	1	3	3	5	5	4	4	5	5	5	4	4	53.2838747209321	4.5	4.5	4.5	4.75
2	3	2	5	2	6	2	5	4	5	5	4	4	4	5	5	4	5	5	5	4	5	5	4	5	5	4	4	4	4	5	5	2	1	3	3	5	5	4	4	5	5	5	4	4	47.8983449465117	4.5	4.5	4.5	4.75
2	3	2	5	2	6	2	5	4	5	5	4	4	4	5	5	4	5	5	5	4	5	5	4	5	5	4	4	4	4	5	5	2	1	3	3	5	5	4	4	5	5	5	4	4	54.2779141929221	4.5	4.5	4.5	4.75
2	3	2	5	2	6	2	5	4	5	5	4	4	4	5	5	4	5	5	5	4	5	5	4	5	5	4	4	4	4	5	5	2	1	3	3	5	5	4	4	5	5	5	4	4	48.5296554338699	4.5	4.5	4.5	4.75
2	3	2	5	2	6	2	5	4	5	5	4	4	4	5	5	4	5	5	5	4	5	5	4	5	5	4	4	4	4	5	5	2	1	3	3	5	5	4	4	5	5	5	4	4	50.8592975601582	4.5	4.5	4.5	4.75
2	3	2	5	2	6	2	5	4	5	5	4	4	4	5	5	4	5	5	5	4	5	5	4	5	5	4	4	4	4	5	5	2	1	3	3	5	5	4	4	5	5	5	4	4	44.6856631786213	4.5	4.5	4.5	4.75
2	3	2	5	2	6	2	5	4	5	5	4	4	4	5	5	4	5	5	5	4	5	5	4	5	5	4	4	4	4	5	5	2	1	3	3	5	5	4	4	5	5	5	4	4	53.1892765842112	4.5	4.5	4.5	4.75
2	3	2	5	2	6	2	5	4	5	5	4	4	4	5	5	4	5	5	5	4	5	5	4	5	5	4	4	4	4	5	5	2	1	3	3	5	5	4	4	5	5	5	4	4	47.5135279450414	4.5	4.5	4.5	4.75
2	3	2	5	2	6	2	5	4	5	5	4	4	4	5	5	4	5	5	5	4	5	5	4	5	5	4	4	4	4	5	5	2	1	3	3	5	5	4	4	5	5	5	4	4	49.5541685097638	4.5	4.5	4.5	4.75
2	3	2	5	2	6	2	5	4	5	5	4	4	4	5	5	4	5	5	5	4	5	5	4	5	5	4	4	4	4	5	5	2	1	3	3	5	5	4	4	5	5	5	4	4	52.75613332379	4.5	4.5	4.5	4.75
2	3	2	5	2	6	2	5	4	5	5	4	4	4	5	5	4	5	5	5	4	5	5	4	5	5	4	4	4	4	5	5	2	1	3	3	5	5	4	4	5	5	5	4	4	51.6918973433244	4.5	4.5	4.5	4.75
2	3	2	5	2	6	2	5	4	5	5	4	4	4	5	5	4	5	5	5	4	5	5	4	5	5	4	4	4	4	5	5	2	1	3	3	5	5	4	4	5	5	5	4	4	50.0061909100562	4.5	4.5	4.5	4.75
2	3	2	5	2	6	2	5	4	5	5	4	4	4	5	5	4	5	5	5	4	5	5	4	5	5	4	4	4	4	5	5	2	1	3	3	5	5	4	4	5	5	5	4	4	55.2493798297125	4.5	4.5	4.5	4.75
2	3	2	5	2	6	2	5	4	5	5	4	4	4	5	5	4	5	5	5	4	5	5	4	5	5	4	4	4	4	5	5	2	1	3	3	5	5	4	4	5	5	5	4	4	50.5334062854908	4.5	4.5	4.5	4.75
2	3	2	5	2	6	2	5	4	5	5	4	4	4	5	5	4	5	5	5	4	5	5	4	5	5	4	4	4	4	5	5	2	1	3	3	5	5	4	4	5	5	5	4	4	47.4166097278889	4.5	4.5	4.5	4.75
2	3	2	5	2	6	2	5	4	5	5	4	4	4	5	5	4	5	5	5	4	5	5	4	5	5	4	4	4	4	5	5	2	1	3	3	5	5	4	4	5	5	5	4	4	48.2246373808076	4.5	4.5	4.5	4.75
2	3	2	5	2	6	2	5	4	5	5	4	4	4	5	5	4	5	5	5	4	5	5	4	5	5	4	4	4	4	5	5	2	1	3	3	5	5	4	4	5	5	5	4	4	50.4323739092323	4.5	4.5	4.5	4.75
2	3	2	5	2	6	2	5	4	5	5	4	4	4	5	5	4	5	5	5	4	5	5	4	5	5	4	4	4	4	5	5	2	1	3	3	5	5	4	4	5	5	5	4	4	52.6763959868057	4.5	4.5	4.5	4.75
2	3	2	5	2	6	2	5	4	5	5	4	4	4	5	5	4	5	5	5	4	5	5	4	5	5	4	4	4	4	5	5	2	1	3	3	5	5	4	4	5	5	5	4	4	47.7995098759432	4.5	4.5	4.5	4.75
2	3	2	5	2	6	2	5	4	5	5	4	4	4	5	5	4	5	5	5	4	5	5	4	5	5	4	4	4	4	5	5	2	1	3	3	5	5	4	4	5	5	5	4	4	47.1816614815471	4.5	4.5	4.5	4.75
2	3	2	5	2	6	2	5	4	5	5	4	4	4	5	5	4	5	5	5	4	5	5	4	5	5	4	4	4	4	5	5	2	1	3	3	5	5	4	4	5	5	5	4	4	52.0334421695572	4.5	4.5	4.5	4.75
2	3	2	5	2	6	2	5	4	5	5	4	4	4	5	5	4	5	5	5	4	5	5	4	5	5	4	4	4	4	5	5	2	1	3	3	5	5	4	4	5	5	5	4	4	56.7308660956974	4.5	4.5	4.5	4.75
2	3	2	5	2	6	2	5	4	5	5	4	4	4	5	5	4	5	5	5	4	5	5	4	5	5	4	4	4	4	5	5	2	1	3	3	5	5	4	4	5	5	5	4	4	50.6536106894636	4.5	4.5	4.5	4.75
2	3	2	5	2	6	2	5	4	5	5	4	4	4	5	5	4	5	5	5	4	5	5	4	5	5	4	4	4	4	5	5	2	1	3	3	5	5	4	4	5	5	5	4	4	54.8654793576493	4.5	4.5	4.5	4.75
2	3	2	5	2	6	2	5	4	5	5	4	4	4	5	5	4	5	5	5	4	5	5	4	5	5	4	4	4	4	5	5	2	1	3	3	5	5	4	4	5	5	5	4	4	49.4924843415716	4.5	4.5	4.5	4.75
1	1	1	3	2	5	2	1	4	5	5	4	5	5	5	4	5	4	5	4	4	5	5	5	5	5	5	5	4	4	4	5	2	3	3	2	5	5	4	4	5	5	4	5	2	48.5122859233928	4.5	4.75	4.25	4.5
1	1	1	3	2	5	2	1	4	5	5	4	5	5	5	4	5	4	5	4	4	5	5	5	5	5	5	5	4	4	4	5	2	3	3	2	5	5	4	4	5	5	4	5	2	45.4717747611654	4.5	4.75	4.25	4.5
1	1	1	3	2	5	2	1	4	5	5	4	5	5	5	4	5	4	5	4	4	5	5	5	5	5	5	5	4	4	4	5	2	3	3	2	5	5	4	4	5	5	4	5	2	49.5260916394637	4.5	4.75	4.25	4.5
1	1	1	3	2	5	2	1	4	5	5	4	5	5	5	4	5	4	5	4	4	5	5	5	5	5	5	5	4	4	4	5	2	3	3	2	5	5	4	4	5	5	4	5	3	50.7570046020814	4.5	4.75	4.25	4.5
1	1	1	3	2	5	2	1	4	5	5	4	5	5	5	4	5	4	5	4	4	5	5	5	5	5	5	5	4	4	4	5	2	3	3	2	5	5	4	4	5	5	4	5	3	48.1339391267996	4.5	4.75	4.25	4.5
1	1	1	3	2	5	2	1	4	5	5	4	5	5	5	4	5	4	5	4	4	5	5	5	5	5	5	5	4	4	4	5	2	3	3	2	5	5	4	4	5	5	4	5	3	52.2730686379615	4.5	4.75	4.25	4.5
1	1	1	3	2	5	2	1	4	5	5	4	5	5	5	4	5	4	5	4	4	5	5	5	5	5	5	5	4	4	4	5	2	3	3	2	5	5	4	4	5	5	4	5	3	46.4065413131165	4.5	4.75	4.25	4.5
1	1	1	3	2	5	2	1	4	5	5	4	5	5	5	4	5	4	5	4	4	5	5	5	5	5	5	5	4	4	4	5	2	3	3	2	5	5	4	4	5	5	4	5	3	46.761137975339	4.5	4.75	4.25	4.5
1	1	1	3	2	5	2	1	4	5	5	4	5	5	5	4	5	4	5	4	4	5	5	5	5	5	5	5	4	4	4	5	2	3	3	2	5	5	4	4	5	5	4	5	3	50.0237924942025	4.5	4.75	4.25	4.5
1	1	1	3	2	5	2	1	4	5	5	4	5	5	5	4	5	4	5	4	4	5	5	5	5	5	5	5	4	4	4	5	2	3	3	2	5	5	4	4	5	5	4	5	3	47.92729133377	4.5	4.75	4.25	4.5
1	1	1	3	2	5	2	1	4	5	5	4	5	5	5	4	5	4	5	4	4	5	5	5	5	5	5	5	4	4	4	5	2	3	3	2	5	5	4	4	5	5	4	5	3	52.2492455936346	4.5	4.75	4.25	4.5
1	1	1	3	2	5	2	1	4	5	5	4	5	5	5	4	5	4	5	4	4	5	5	5	5	5	5	5	4	4	4	5	2	3	3	2	5	5	4	4	5	5	4	5	3	53.6154758672876	4.5	4.75	4.25	4.5
1	1	1	3	2	5	2	1	4	5	5	4	5	5	5	4	5	4	5	4	4	5	5	5	5	5	5	5	4	4	4	5	2	3	3	2	5	5	4	4	5	5	4	5	5	47.5221274708271	4.5	4.75	4.25	4.5
1	1	1	3	2	5	2	1	4	5	5	4	5	5	5	4	5	4	5	4	4	5	5	5	5	5	5	5	4	4	4	5	2	3	3	2	5	5	4	4	5	5	4	5	5	43.2848617782377	4.5	4.75	4.25	4.5
1	1	1	3	2	5	2	1	4	5	5	4	5	5	5	4	5	4	5	4	4	5	5	5	5	5	5	5	4	4	4	5	2	3	3	2	5	5	4	4	5	5	4	5	5	44.2192493970642	4.5	4.75	4.25	4.5
1	1	1	3	2	5	2	1	4	5	5	4	5	5	5	4	5	4	5	4	4	5	5	5	5	5	5	5	4	4	4	5	2	3	3	2	5	5	4	4	5	5	4	5	5	48.2024914147225	4.5	4.75	4.25	4.5
1	1	1	3	2	5	2	1	4	5	5	4	5	5	5	4	5	4	5	4	4	5	5	5	5	5	5	5	4	4	4	5	2	3	3	2	5	5	4	4	5	5	4	5	5	50.2801389911488	4.5	4.75	4.25	4.5
1	1	1	3	2	5	2	1	4	5	5	4	5	5	5	4	5	4	5	4	4	5	5	5	5	5	5	5	4	4	4	5	2	3	3	2	5	5	4	4	5	5	4	5	5	50.1055107596668	4.5	4.75	4.25	4.5
1	1	1	3	2	5	2	1	4	5	5	4	5	5	5	4	5	4	5	4	4	5	5	5	5	5	5	5	4	4	4	5	2	3	3	2	5	5	4	4	5	5	4	5	5	44.366949005331	4.5	4.75	4.25	4.5
1	1	1	3	2	5	2	1	4	5	5	4	5	5	5	4	5	4	5	4	4	5	5	5	5	5	5	5	4	4	4	5	2	3	3	2	5	5	4	4	5	5	4	5	5	48.8329427264267	4.5	4.75	4.25	4.5
1	1	1	3	2	5	2	1	4	5	5	4	5	5	5	4	5	4	5	4	4	5	5	5	5	5	5	5	4	4	4	5	2	3	3	2	5	5	4	4	5	5	4	5	5	50.9325720011088	4.5	4.75	4.25	4.5
1	1	1	3	2	5	2	1	4	5	5	4	5	5	5	4	5	4	5	4	4	5	5	5	5	5	5	5	4	4	4	5	2	3	3	2	5	5	4	4	5	5	4	5	5	42.4692738823513	4.5	4.75	4.25	4.5
1	1	1	3	2	5	2	1	4	5	5	4	5	5	5	4	5	4	5	4	4	5	5	5	5	5	5	5	4	4	4	5	2	3	3	2	5	5	4	4	5	5	4	5	5	50.8044345708844	4.5	4.75	4.25	4.5
1	1	1	3	2	5	2	1	4	5	5	4	5	5	5	4	5	4	5	4	4	5	5	5	5	5	5	5	4	4	4	5	2	3	3	2	5	5	4	4	5	5	4	5	5	52.3331265997791	4.5	4.75	4.25	4.5
1	1	1	3	2	5	2	1	4	5	5	4	5	5	5	4	5	4	5	4	4	5	5	5	5	5	5	5	4	4	4	5	2	3	3	2	5	5	4	4	5	5	4	5	5	56.2330857997687	4.5	4.75	4.25	4.5
1	1	1	3	2	5	2	1	4	5	5	4	5	5	5	4	5	4	5	4	4	5	5	5	5	5	5	5	4	4	4	5	2	3	3	2	5	5	4	4	5	5	4	5	5	47.7216230773003	4.5	4.75	4.25	4.5
1	1	1	3	2	5	2	1	4	5	5	4	5	5	5	4	5	4	5	4	4	5	5	5	5	5	5	5	4	4	4	5	2	3	3	2	5	5	4	4	5	5	4	5	5	56.3621051761941	4.5	4.75	4.25	4.5
1	1	1	3	2	5	2	1	4	5	5	4	5	5	5	4	5	4	5	4	4	5	5	5	5	5	5	5	4	4	4	5	2	3	3	2	5	5	4	4	5	5	4	5	5	51.0225604108748	4.5	4.75	4.25	4.5
1	1	1	3	2	5	2	1	4	5	5	4	5	5	5	4	5	4	5	4	4	5	5	5	5	5	5	5	4	4	4	5	2	3	3	2	5	5	4	4	5	5	4	5	5	53.0813806293291	4.5	4.75	4.25	4.5
1	1	1	3	2	5	2	1	4	5	5	4	5	5	5	4	5	4	5	4	4	5	5	5	5	5	5	5	4	4	4	5	2	3	3	2	5	5	4	4	5	5	4	5	5	47.8699555821576	4.5	4.75	4.25	4.5
1	1	1	3	2	5	2	1	4	5	5	4	5	5	5	4	5	4	5	4	4	5	5	5	5	5	5	5	4	4	4	5	2	3	3	2	5	5	4	4	5	5	4	5	5	54.4718060134234	4.5	4.75	4.25	4.5
1	1	1	3	2	5	2	1	4	5	5	4	5	5	5	4	5	4	5	4	4	5	5	5	5	5	5	5	4	4	4	5	2	3	3	2	5	5	4	4	5	5	4	5	5	49.1072400084501	4.5	4.75	4.25	4.5
1	1	1	3	2	5	2	1	4	5	5	4	5	5	5	4	5	4	5	4	4	5	5	5	5	5	5	5	4	4	4	5	2	3	3	2	5	5	4	4	5	5	4	5	5	51.5704891007538	4.5	4.75	4.25	4.5
1	1	1	3	2	5	2	1	4	5	5	4	5	5	5	4	5	4	5	4	4	5	5	5	5	5	5	5	4	4	4	5	2	3	3	2	5	5	4	4	5	5	4	5	5	47.6209394675792	4.5	4.75	4.25	4.5
1	1	1	3	2	5	2	1	4	5	5	4	5	5	5	4	5	4	5	4	4	5	5	5	5	5	5	5	4	4	4	5	2	3	3	2	5	5	4	4	5	5	4	5	5	54.3339114447424	4.5	4.75	4.25	4.5
1	1	1	3	2	5	2	1	4	5	5	4	5	5	5	4	5	4	5	4	4	5	5	5	5	5	5	5	4	4	4	5	2	3	3	2	5	5	4	4	5	5	4	5	5	47.1891807587067	4.5	4.75	4.25	4.5
1	1	1	3	2	5	2	1	4	5	5	4	5	5	5	4	5	4	5	4	4	5	5	5	5	5	5	5	4	4	4	5	2	3	3	2	5	5	4	4	5	5	4	5	5	54.0657953133963	4.5	4.75	4.25	4.5
1	1	1	3	2	5	2	1	4	5	5	4	5	5	5	4	5	4	5	4	4	5	5	5	5	5	5	5	4	4	4	5	2	3	3	2	5	5	4	4	5	5	4	5	4	46.1806425540508	4.5	4.75	4.25	4.5
1	1	1	3	2	5	2	1	4	5	5	4	5	5	5	4	5	4	5	4	4	5	5	5	5	5	5	5	4	4	4	5	2	3	3	2	5	5	4	4	5	5	4	5	4	51.3368206131168	4.5	4.75	4.25	4.5
1	1	1	3	2	5	2	1	4	5	5	4	5	5	5	4	5	4	5	4	4	5	5	5	5	5	5	5	4	4	4	5	2	3	3	2	5	5	4	4	5	5	4	5	4	46.9428503535463	4.5	4.75	4.25	4.5
1	1	1	3	2	5	2	1	4	5	5	4	5	5	5	4	5	4	5	4	4	5	5	5	5	5	5	5	4	4	4	5	2	3	3	2	5	5	4	4	5	5	4	5	4	47.9572606208172	4.5	4.75	4.25	4.5
1	1	1	3	2	5	2	1	4	5	5	4	5	5	5	4	5	4	5	4	4	5	5	5	5	5	5	5	4	4	4	5	2	3	3	2	5	5	4	4	5	5	4	5	4	49.4370467035686	4.5	4.75	4.25	4.5
1	1	1	3	2	5	2	1	4	5	5	4	5	5	5	4	5	4	5	4	4	5	5	5	5	5	5	5	4	4	4	5	2	3	3	2	5	5	4	4	5	5	4	5	4	48.2871390182481	4.5	4.75	4.25	4.5
1	1	1	3	2	5	2	1	4	5	5	4	5	5	5	4	5	4	5	4	4	5	5	5	5	5	5	5	4	4	4	5	2	3	3	2	5	5	4	4	5	5	4	5	4	48.7553639294056	4.5	4.75	4.25	4.5
1	1	1	3	2	5	2	1	4	5	5	4	5	5	5	4	5	4	5	4	4	5	5	5	5	5	5	5	4	4	4	5	2	3	3	2	5	5	4	4	5	5	4	5	4	56.7494485723459	4.5	4.75	4.25	4.5
1	1	1	3	2	5	2	1	4	5	5	4	5	5	5	4	5	4	5	4	4	5	5	5	5	5	5	5	4	4	4	5	2	3	3	2	5	5	4	4	5	5	4	5	4	46.2249021588892	4.5	4.75	4.25	4.5
1	1	1	3	2	5	2	1	4	5	5	4	5	5	5	4	5	4	5	4	4	5	5	5	5	5	5	5	4	4	4	5	2	3	3	2	5	5	4	4	5	5	4	5	4	49.1881154587353	4.5	4.75	4.25	4.5
1	1	1	3	2	5	2	1	4	5	5	4	5	5	5	4	5	4	5	4	4	5	5	5	5	5	5	5	4	4	4	5	2	3	3	2	5	5	4	4	5	5	4	5	4	51.3067864510339	4.5	4.75	4.25	4.5
1	1	1	3	2	5	2	1	4	5	5	4	5	5	5	4	5	4	5	4	4	5	5	5	5	5	5	5	4	4	4	5	2	3	3	2	5	5	4	4	5	5	4	5	4	42.4263192182721	4.5	4.75	4.25	4.5
1	1	1	3	2	5	2	1	4	5	5	4	5	5	5	4	5	4	5	4	4	5	5	5	5	5	5	5	4	4	4	5	2	3	3	2	5	5	4	4	5	5	4	5	4	52.7457784169855	4.5	4.75	4.25	4.5
1	1	1	3	2	5	2	1	4	5	5	4	5	5	5	4	5	4	5	4	4	5	5	5	5	5	5	5	4	4	4	5	2	3	3	2	5	5	4	4	5	5	4	5	4	54.0157453782912	4.5	4.75	4.25	4.5
1	1	1	3	2	5	2	1	4	5	5	4	5	5	5	4	5	4	5	4	4	5	5	5	5	5	5	5	4	4	4	5	2	3	3	2	5	5	4	4	5	5	4	5	4	43.2057071982902	4.5	4.75	4.25	4.5
1	1	1	3	2	5	2	1	4	5	5	4	5	5	5	4	5	4	5	4	4	5	5	5	5	5	5	5	4	4	4	5	2	3	3	2	5	5	4	4	5	5	4	5	4	52.1567431518825	4.5	4.75	4.25	4.5
1	1	1	3	2	5	2	1	4	5	5	4	5	5	5	4	5	4	5	4	4	5	5	5	5	5	5	5	4	4	4	5	2	3	3	2	5	5	4	4	5	5	4	5	4	50.1641658966777	4.5	4.75	4.25	4.5
1	1	1	3	2	5	2	1	4	5	5	4	5	5	5	4	5	4	5	4	4	5	5	5	5	5	5	5	4	4	4	5	2	3	3	2	5	5	4	4	5	5	4	5	4	50.8106247336532	4.5	4.75	4.25	4.5
1	1	1	3	2	5	2	1	4	5	5	4	5	5	5	4	5	4	5	4	4	5	5	5	5	5	5	5	4	4	4	5	2	3	3	2	5	5	4	4	5	5	4	5	4	51.700613450873	4.5	4.75	4.25	4.5
1	1	1	3	2	5	2	1	4	5	5	4	5	5	5	4	5	4	5	4	4	5	5	5	5	5	5	5	4	4	4	5	2	3	3	2	5	5	4	4	5	5	4	5	4	52.5802817791327	4.5	4.75	4.25	4.5
1	1	1	3	2	5	2	1	4	5	5	4	5	5	5	4	5	4	5	4	4	5	5	5	5	5	5	5	4	4	4	5	2	3	3	2	5	5	4	4	5	5	4	5	4	50.6351714012766	4.5	4.75	4.25	4.5
1	1	1	3	2	5	2	1	4	5	5	4	5	5	5	4	5	4	5	4	4	5	5	5	5	5	5	5	4	4	4	5	2	3	3	2	5	5	4	4	5	5	4	5	4	51.5320963138583	4.5	4.75	4.25	4.5
1	1	1	3	2	5	2	1	4	5	5	4	5	5	5	4	5	4	5	4	4	5	5	5	5	5	5	5	4	4	4	5	2	3	3	2	5	5	4	4	5	5	4	5	4	49.4769622387027	4.5	4.75	4.25	4.5
1	1	1	3	2	5	2	1	4	5	5	4	5	5	5	4	5	4	5	4	4	5	5	5	5	5	5	5	4	4	4	5	2	3	3	2	5	5	4	4	5	5	4	5	4	46.2804269912246	4.5	4.75	4.25	4.5
1	1	1	3	2	5	2	1	4	5	5	4	5	5	5	4	5	4	5	4	4	5	5	5	5	5	5	5	4	4	4	5	2	3	3	2	5	5	4	4	5	5	4	5	4	47.5046589724772	4.5	4.75	4.25	4.5
1	1	1	3	2	5	2	1	4	5	5	4	5	5	5	4	5	4	5	4	4	5	5	5	5	5	5	5	4	4	4	5	2	3	3	2	5	5	4	4	5	5	4	5	4	54.1468787819922	4.5	4.75	4.25	4.5
1	1	1	3	2	5	2	1	4	5	5	4	5	5	5	4	5	4	5	4	4	5	5	5	5	5	5	5	4	4	4	5	2	3	3	2	5	5	4	4	5	5	4	5	4	54.5175249960189	4.5	4.75	4.25	4.5
1	1	1	3	2	5	2	1	4	5	5	4	5	5	5	4	5	4	5	4	4	5	5	5	5	5	5	5	4	4	4	5	2	3	3	2	5	5	4	4	5	5	4	5	4	52.1894736981678	4.5	4.75	4.25	4.5
1	1	1	3	2	5	2	1	4	5	5	4	5	5	5	4	5	4	5	4	4	5	5	5	5	5	5	5	4	4	4	5	2	3	3	2	5	5	4	4	5	5	4	5	4	55.1836769713802	4.5	4.75	4.25	4.5
1	1	1	3	2	5	2	1	4	5	5	4	5	5	5	4	5	4	5	4	4	5	5	5	5	5	5	5	4	4	4	5	2	3	3	2	5	5	4	4	5	5	4	5	4	52.6005878393626	4.5	4.75	4.25	4.5
1	1	1	3	2	5	2	1	4	5	5	4	5	5	5	4	5	4	5	4	4	5	5	5	5	5	5	5	4	4	4	5	2	3	3	2	5	5	4	4	5	5	4	5	4	50.2570036861819	4.5	4.75	4.25	4.5
1	1	1	3	2	5	2	1	4	5	5	4	5	5	5	4	5	4	5	4	4	5	5	5	5	5	5	5	4	4	4	5	2	3	3	2	5	5	4	4	5	5	4	5	4	50.7592308175152	4.5	4.75	4.25	4.5
1	1	1	3	2	5	2	1	4	5	5	4	5	5	5	4	5	4	5	4	4	5	5	5	5	5	5	5	4	4	4	5	2	3	3	2	5	5	4	4	5	5	4	5	4	47.212373100423	4.5	4.75	4.25	4.5
1	1	1	3	2	5	2	1	4	5	5	4	5	5	5	4	5	4	5	4	4	5	5	5	5	5	5	5	4	4	4	5	2	3	3	2	5	5	4	4	5	5	4	5	4	48.7126511621845	4.5	4.75	4.25	4.5
1	1	1	3	2	5	2	1	4	5	5	4	5	5	5	4	5	4	5	4	4	5	5	5	5	5	5	5	4	4	4	5	2	3	3	2	5	5	4	4	5	5	4	5	4	46.3914563814286	4.5	4.75	4.25	4.5
1	1	1	3	2	5	2	1	4	5	5	4	5	5	5	4	5	4	5	4	4	5	5	5	5	5	5	5	4	4	4	5	2	3	3	2	5	5	4	4	5	5	4	5	4	47.771513215474	4.5	4.75	4.25	4.5
1	1	1	3	2	5	2	1	4	5	5	4	5	5	5	4	5	4	5	4	4	5	5	5	5	5	5	5	4	4	4	5	2	3	3	2	5	5	4	4	5	5	4	5	4	52.505258613351	4.5	4.75	4.25	4.5
1	1	1	3	2	5	2	1	4	5	5	4	5	5	5	4	5	4	5	4	4	5	5	5	5	5	5	5	4	4	4	5	2	3	3	2	5	5	4	4	5	5	4	5	4	56.4057000750813	4.5	4.75	4.25	4.5
1	1	1	3	2	5	2	1	4	5	5	4	5	5	5	4	5	4	5	4	4	5	5	5	5	5	5	5	4	4	4	5	2	3	3	2	5	5	4	4	5	5	4	5	4	52.6283655192127	4.5	4.75	4.25	4.5
1	1	1	3	2	5	2	1	4	5	5	4	5	5	5	4	5	4	5	4	4	5	5	5	5	5	5	5	4	4	4	5	2	3	3	2	5	5	4	4	5	5	4	5	4	49.2639356066313	4.5	4.75	4.25	4.5
1	1	1	2	1	1	1	2	1	2	2	1	5	5	5	5	1	2	2	2	1	1	1	1	2	2	2	1	2	2	2	5	4	2	3	2	5	5	4	4	5	5	5	5	4	50.9283572653958	1.5	5	2.75	1.75
1	4	2	3	2	5	2	1	4	5	5	5	4	4	5	5	4	5	5	5	4	4	5	5	4	5	5	5	5	4	4	4	2	2	3	2	5	5	4	4	4	4	4	5	1	50.7058611638166	4.75	4.5	4.25	4.75
1	4	2	3	2	5	2	1	4	5	5	5	4	4	5	5	4	5	5	5	4	4	5	5	4	5	5	5	5	4	4	4	2	2	3	2	5	5	4	4	4	4	4	5	2	51.6397111136855	4.75	4.5	4.25	4.75
1	4	2	3	2	5	2	1	4	5	5	5	4	4	5	5	4	5	5	5	4	4	5	5	4	5	5	5	5	4	4	4	2	2	3	2	5	5	4	4	4	4	4	5	2	44.8522117299095	4.75	4.5	4.25	4.75
1	4	2	3	2	5	2	1	4	5	5	5	4	4	5	5	4	5	5	5	4	4	5	5	4	5	5	5	5	4	4	4	2	2	3	2	5	5	4	4	4	4	4	5	3	48.5920530973027	4.75	4.5	4.25	4.75
1	4	2	3	2	5	2	1	4	5	5	5	4	4	5	5	4	5	5	5	4	4	5	5	4	5	5	5	5	4	4	4	2	2	3	2	5	5	4	4	4	4	4	5	3	46.0046055664646	4.75	4.5	4.25	4.75
1	4	2	3	2	5	2	1	4	5	5	5	4	4	5	5	4	5	5	5	4	4	5	5	4	5	5	5	5	4	4	4	2	2	3	2	5	5	4	4	4	4	4	5	3	50.5527217065212	4.75	4.5	4.25	4.75
1	4	2	3	2	5	2	1	4	5	5	5	4	4	5	5	4	5	5	5	4	4	5	5	4	5	5	5	5	4	4	4	2	2	3	2	5	5	4	4	4	4	4	5	3	50.1427716546203	4.75	4.5	4.25	4.75
1	4	2	3	2	5	2	1	4	5	5	5	4	4	5	5	4	5	5	5	4	4	5	5	4	5	5	5	5	4	4	4	2	2	3	2	5	5	4	4	4	4	4	5	3	47.2413807448538	4.75	4.5	4.25	4.75
1	4	2	3	2	5	2	1	4	5	5	5	4	4	5	5	4	5	5	5	4	4	5	5	4	5	5	5	5	4	4	4	2	2	3	2	5	5	4	4	4	4	4	5	3	47.1794422378555	4.75	4.5	4.25	4.75
1	4	2	3	2	5	2	1	4	5	5	5	4	4	5	5	4	5	5	5	4	4	5	5	4	5	5	5	5	4	4	4	2	2	3	2	5	5	4	4	4	4	4	5	3	48.7971575031357	4.75	4.5	4.25	4.75
1	4	2	3	2	5	2	1	4	5	5	5	4	4	5	5	4	5	5	5	4	4	5	5	4	5	5	5	5	4	4	4	2	2	3	2	5	5	4	4	4	4	4	5	3	49.6560009510577	4.75	4.5	4.25	4.75
1	4	2	3	2	5	2	1	4	5	5	5	4	4	5	5	4	5	5	5	4	4	5	5	4	5	5	5	5	4	4	4	2	2	3	2	5	5	4	4	4	4	4	5	3	53.1075037661255	4.75	4.5	4.25	4.75
1	4	2	3	2	5	2	1	4	5	5	5	4	4	5	5	4	5	5	5	4	4	5	5	4	5	5	5	5	4	4	4	2	2	3	2	5	5	4	4	4	4	4	5	3	54.5604092925705	4.75	4.5	4.25	4.75
1	4	2	3	2	5	2	1	4	5	5	5	4	4	5	5	4	5	5	5	4	4	5	5	4	5	5	5	5	4	4	4	2	2	3	2	5	5	4	4	4	4	4	5	3	49.9403560910429	4.75	4.5	4.25	4.75
1	4	2	3	2	5	2	1	4	5	5	5	4	4	5	5	4	5	5	5	4	4	5	5	4	5	5	5	5	4	4	4	2	2	3	2	5	5	4	4	4	4	4	5	3	54.9551278687243	4.75	4.5	4.25	4.75
1	4	2	3	2	5	2	1	4	5	5	5	4	4	5	5	4	5	5	5	4	4	5	5	4	5	5	5	5	4	4	4	2	2	3	2	5	5	4	4	4	4	4	5	3	45.8714010933577	4.75	4.5	4.25	4.75
1	4	2	3	2	5	2	1	4	5	5	5	4	4	5	5	4	5	5	5	4	4	5	5	4	5	5	5	5	4	4	4	2	2	3	2	5	5	4	4	4	4	4	5	3	46.8397954192363	4.75	4.5	4.25	4.75
1	4	2	3	2	5	2	1	4	5	5	5	4	4	5	5	4	5	5	5	4	4	5	5	4	5	5	5	5	4	4	4	2	2	3	2	5	5	4	4	4	4	4	5	5	56.8458648207192	4.75	4.5	4.25	4.75
1	4	2	3	2	5	2	1	4	5	5	5	4	4	5	5	4	5	5	5	4	4	5	5	4	5	5	5	5	4	4	4	2	2	3	2	5	5	4	4	4	4	4	5	5	49.7929612434791	4.75	4.5	4.25	4.75
1	4	2	3	2	5	2	1	4	5	5	5	4	4	5	5	4	5	5	5	4	4	5	5	4	5	5	5	5	4	4	4	2	2	3	2	5	5	4	4	4	4	4	5	5	50.773652835768	4.75	4.5	4.25	4.75
1	4	2	3	2	5	2	1	4	5	5	5	4	4	5	5	4	5	5	5	4	4	5	5	4	5	5	5	5	4	4	4	2	2	3	2	5	5	4	4	4	4	4	5	5	42.8108047496552	4.75	4.5	4.25	4.75
1	4	2	3	2	5	2	1	4	5	5	5	4	4	5	5	4	5	5	5	4	4	5	5	4	5	5	5	5	4	4	4	2	2	3	2	5	5	4	4	4	4	4	5	5	47.9335092630133	4.75	4.5	4.25	4.75
1	4	2	3	2	5	2	1	4	5	5	5	4	4	5	5	4	5	5	5	4	4	5	5	4	5	5	5	5	4	4	4	2	2	3	2	5	5	4	4	4	4	4	5	5	48.8529602297266	4.75	4.5	4.25	4.75
1	4	2	3	2	5	2	1	4	5	5	5	4	4	5	5	4	5	5	5	4	4	5	5	4	5	5	5	5	4	4	4	2	2	3	2	5	5	4	4	4	4	4	5	5	46.4467599526729	4.75	4.5	4.25	4.75
1	4	2	3	2	5	2	1	4	5	5	5	4	4	5	5	4	5	5	5	4	4	5	5	4	5	5	5	5	4	4	4	2	2	3	2	5	5	4	4	4	4	4	5	5	52.1503276269672	4.75	4.5	4.25	4.75
1	4	2	3	2	5	2	1	4	5	5	5	4	4	5	5	4	5	5	5	4	4	5	5	4	5	5	5	5	4	4	4	2	2	3	2	5	5	4	4	4	4	4	5	5	49.4851647772669	4.75	4.5	4.25	4.75
1	4	2	3	2	5	2	1	4	5	5	5	4	4	5	5	4	5	5	5	4	4	5	5	4	5	5	5	5	4	4	4	2	2	3	2	5	5	4	4	4	4	4	5	5	51.5393337232124	4.75	4.5	4.25	4.75
1	4	2	3	2	5	2	1	4	5	5	5	4	4	5	5	4	5	5	5	4	4	5	5	4	5	5	5	5	4	4	4	2	2	3	2	5	5	4	4	4	4	4	5	5	48.6456219569763	4.75	4.5	4.25	4.75
1	4	2	3	2	5	2	1	4	5	5	5	4	4	5	5	4	5	5	5	4	4	5	5	4	5	5	5	5	4	4	4	2	2	3	2	5	5	4	4	4	4	4	5	5	53.2116482726266	4.75	4.5	4.25	4.75
1	4	2	3	2	5	2	1	4	5	5	5	4	4	5	5	4	5	5	5	4	4	5	5	4	5	5	5	5	4	4	4	2	2	3	2	5	5	4	4	4	4	4	5	5	51.6703713406883	4.75	4.5	4.25	4.75
1	4	2	3	2	5	2	1	4	5	5	5	4	4	5	5	4	5	5	5	4	4	5	5	4	5	5	5	5	4	4	4	2	2	3	2	5	5	4	4	4	4	4	5	5	46.5668103509404	4.75	4.5	4.25	4.75
1	4	2	3	2	5	2	1	4	5	5	5	4	4	5	5	4	5	5	5	4	4	5	5	4	5	5	5	5	4	4	4	2	2	3	2	5	5	4	4	4	4	4	5	5	53.1227364620629	4.75	4.5	4.25	4.75
1	4	2	3	2	5	2	1	4	5	5	5	4	4	5	5	4	5	5	5	4	4	5	5	4	5	5	5	5	4	4	4	2	2	3	2	5	5	4	4	4	4	4	5	5	51.1156463975205	4.75	4.5	4.25	4.75
1	4	2	3	2	5	2	1	4	5	5	5	4	4	5	5	4	5	5	5	4	4	5	5	4	5	5	5	5	4	4	4	2	2	3	2	5	5	4	4	4	4	4	5	5	49.8981387090172	4.75	4.5	4.25	4.75
1	4	2	3	2	5	2	1	4	5	5	5	4	4	5	5	4	5	5	5	4	4	5	5	4	5	5	5	5	4	4	4	2	2	3	2	5	5	4	4	4	4	4	5	5	52.2015471628822	4.75	4.5	4.25	4.75
1	4	2	3	2	5	2	1	4	5	5	5	4	4	5	5	4	5	5	5	4	4	5	5	4	5	5	5	5	4	4	4	2	2	3	2	5	5	4	4	4	4	4	5	5	49.8832052723587	4.75	4.5	4.25	4.75
1	4	2	3	2	5	2	1	4	5	5	5	4	4	5	5	4	5	5	5	4	4	5	5	4	5	5	5	5	4	4	4	2	2	3	2	5	5	4	4	4	4	4	5	5	46.1332577857771	4.75	4.5	4.25	4.75
1	4	2	3	2	5	2	1	4	5	5	5	4	4	5	5	4	5	5	5	4	4	5	5	4	5	5	5	5	4	4	4	2	2	3	2	5	5	4	4	4	4	4	5	5	49.1643445765016	4.75	4.5	4.25	4.75
1	4	2	3	2	5	2	1	4	5	5	5	4	4	5	5	4	5	5	5	4	4	5	5	4	5	5	5	5	4	4	4	2	2	3	2	5	5	4	4	4	4	4	5	5	54.3053733089161	4.75	4.5	4.25	4.75
1	4	2	3	2	5	2	1	4	5	5	5	4	4	5	5	4	5	5	5	4	4	5	5	4	5	5	5	5	4	4	4	2	2	3	2	5	5	4	4	4	4	4	5	5	52.8517005048293	4.75	4.5	4.25	4.75
1	4	2	3	2	5	2	1	4	5	5	5	4	4	5	5	4	5	5	5	4	4	5	5	4	5	5	5	5	4	4	4	2	2	3	2	5	5	4	4	4	4	4	5	5	54.1875810033576	4.75	4.5	4.25	4.75
1	4	2	3	2	5	2	1	4	5	5	5	4	4	5	5	4	5	5	5	4	4	5	5	4	5	5	5	5	4	4	4	2	2	3	2	5	5	4	4	4	4	4	5	5	49.4459473895591	4.75	4.5	4.25	4.75
1	4	2	3	2	5	2	1	4	5	5	5	4	4	5	5	4	5	5	5	4	4	5	5	4	5	5	5	5	4	4	4	2	2	3	2	5	5	4	4	4	4	4	5	4	44.2592646094424	4.75	4.5	4.25	4.75
1	4	2	3	2	5	2	1	4	5	5	5	4	4	5	5	4	5	5	5	4	4	5	5	4	5	5	5	5	4	4	4	2	2	3	2	5	5	4	4	4	4	4	5	4	52.5398598125357	4.75	4.5	4.25	4.75
1	4	2	3	2	5	2	1	4	5	5	5	4	4	5	5	4	5	5	5	4	4	5	5	4	5	5	5	5	4	4	4	2	2	3	2	5	5	4	4	4	4	4	5	4	53.0002747056725	4.75	4.5	4.25	4.75
1	4	2	3	2	5	2	1	4	5	5	5	4	4	5	5	4	5	5	5	4	4	5	5	4	5	5	5	5	4	4	4	2	2	3	2	5	5	4	4	4	4	4	5	4	52.7202906072416	4.75	4.5	4.25	4.75
1	4	2	3	2	5	2	1	4	5	5	5	4	4	5	5	4	5	5	5	4	4	5	5	4	5	5	5	5	4	4	4	2	2	3	2	5	5	4	4	4	4	4	5	4	49.4244141252924	4.75	4.5	4.25	4.75
1	4	2	3	2	5	2	1	4	5	5	5	4	4	5	5	4	5	5	5	4	4	5	5	4	5	5	5	5	4	4	4	2	2	3	2	5	5	4	4	4	4	4	5	4	45.870465486765	4.75	4.5	4.25	4.75
1	4	2	3	2	5	2	1	4	5	5	5	4	4	5	5	4	5	5	5	4	4	5	5	4	5	5	5	5	4	4	4	2	2	3	2	5	5	4	4	4	4	4	5	4	52.7957562754549	4.75	4.5	4.25	4.75
1	4	2	3	2	5	2	1	4	5	5	5	4	4	5	5	4	5	5	5	4	4	5	5	4	5	5	5	5	4	4	4	2	2	3	2	5	5	4	4	4	4	4	5	4	50.5623488449517	4.75	4.5	4.25	4.75
1	4	2	3	2	5	2	1	4	5	5	5	4	4	5	5	4	5	5	5	4	4	5	5	4	5	5	5	5	4	4	4	2	2	3	2	5	5	4	4	4	4	4	5	4	47.8725644559983	4.75	4.5	4.25	4.75
1	4	2	3	2	5	2	1	4	5	5	5	4	4	5	5	4	5	5	5	4	4	5	5	4	5	5	5	5	4	4	4	2	2	3	2	5	5	4	4	4	4	4	5	4	47.0068049772114	4.75	4.5	4.25	4.75
1	4	2	3	2	5	2	1	4	5	5	5	4	4	5	5	4	5	5	5	4	4	5	5	4	5	5	5	5	4	4	4	2	2	3	2	5	5	4	4	4	4	4	5	4	50.0670903664652	4.75	4.5	4.25	4.75
1	4	2	3	2	5	2	1	4	5	5	5	4	4	5	5	4	5	5	5	4	4	5	5	4	5	5	5	5	4	4	4	2	2	3	2	5	5	4	4	4	4	4	5	4	51.7562683433517	4.75	4.5	4.25	4.75
1	4	2	3	2	5	2	1	4	5	5	5	4	4	5	5	4	5	5	5	4	4	5	5	4	5	5	5	5	4	4	4	2	2	3	2	5	5	4	4	4	4	4	5	4	52.7357952261165	4.75	4.5	4.25	4.75
1	4	2	3	2	5	2	1	4	5	5	5	4	4	5	5	4	5	5	5	4	4	5	5	4	5	5	5	5	4	4	4	2	2	3	2	5	5	4	4	4	4	4	5	4	48.2211275184429	4.75	4.5	4.25	4.75
1	4	2	3	2	5	2	1	4	5	5	5	4	4	5	5	4	5	5	5	4	4	5	5	4	5	5	5	5	4	4	4	2	2	3	2	5	5	4	4	4	4	4	5	4	49.7386898110261	4.75	4.5	4.25	4.75
1	4	2	3	2	5	2	1	4	5	5	5	4	4	5	5	4	5	5	5	4	4	5	5	4	5	5	5	5	4	4	4	2	2	3	2	5	5	4	4	4	4	4	5	4	43.6329080327594	4.75	4.5	4.25	4.75
1	4	2	3	2	5	2	1	4	5	5	5	4	4	5	5	4	5	5	5	4	4	5	5	4	5	5	5	5	4	4	4	2	2	3	2	5	5	4	4	4	4	4	5	4	54.6515524196147	4.75	4.5	4.25	4.75
1	4	2	3	2	5	2	1	4	5	5	5	4	4	5	5	4	5	5	5	4	4	5	5	4	5	5	5	5	4	4	4	2	2	3	2	5	5	4	4	4	4	4	5	4	48.6130129389014	4.75	4.5	4.25	4.75
1	4	2	3	2	5	2	1	4	5	5	5	4	4	5	5	4	5	5	5	4	4	5	5	4	5	5	5	5	4	4	4	2	2	3	2	5	5	4	4	4	4	4	5	4	53.1022356966847	4.75	4.5	4.25	4.75
1	4	2	3	2	5	2	1	4	5	5	5	4	4	5	5	4	5	5	5	4	4	5	5	4	5	5	5	5	4	4	4	2	2	3	2	5	5	4	4	4	4	4	5	4	51.9034430402182	4.75	4.5	4.25	4.75
1	4	2	3	2	5	2	1	4	5	5	5	4	4	5	5	4	5	5	5	4	4	5	5	4	5	5	5	5	4	4	4	2	2	3	2	5	5	4	4	4	4	4	5	4	47.8195844833018	4.75	4.5	4.25	4.75
1	4	2	3	2	5	2	1	4	5	5	5	4	4	5	5	4	5	5	5	4	4	5	5	4	5	5	5	5	4	4	4	2	2	3	2	5	5	4	4	4	4	4	5	4	51.3384298156562	4.75	4.5	4.25	4.75
1	4	2	3	2	5	2	1	4	5	5	5	4	4	5	5	4	5	5	5	4	4	5	5	4	5	5	5	5	4	4	4	2	2	3	2	5	5	4	4	4	4	4	5	4	53.6143905360502	4.75	4.5	4.25	4.75
1	4	2	3	2	5	2	1	4	5	5	5	4	4	5	5	4	5	5	5	4	4	5	5	4	5	5	5	5	4	4	4	2	2	3	2	5	5	4	4	4	4	4	5	4	58.322008241808	4.75	4.5	4.25	4.75
1	4	2	3	2	5	2	1	4	5	5	5	4	4	5	5	4	5	5	5	4	4	5	5	4	5	5	5	5	4	4	4	2	2	3	2	5	5	4	4	4	4	4	5	4	49.5044471006587	4.75	4.5	4.25	4.75
1	4	2	3	2	5	2	1	4	5	5	5	4	4	5	5	4	5	5	5	4	4	5	5	4	5	5	5	5	4	4	4	2	2	3	2	5	5	4	4	4	4	4	5	4	47.9509234039017	4.75	4.5	4.25	4.75
1	4	2	3	2	5	2	1	4	5	5	5	4	4	5	5	4	5	5	5	4	4	5	5	4	5	5	5	5	4	4	4	2	2	3	2	5	5	4	4	4	4	4	5	4	51.7883736848966	4.75	4.5	4.25	4.75
1	4	2	3	2	5	2	1	4	5	5	5	4	4	5	5	4	5	5	5	4	4	5	5	4	5	5	5	5	4	4	4	2	2	3	2	5	5	4	4	4	4	4	5	4	51.6164351160025	4.75	4.5	4.25	4.75
1	4	2	3	2	5	2	1	4	5	5	5	4	4	5	5	4	5	5	5	4	4	5	5	4	5	5	5	5	4	4	4	2	2	3	2	5	5	4	4	4	4	4	5	4	48.8861853504908	4.75	4.5	4.25	4.75
1	4	2	3	2	5	2	1	4	5	5	5	4	4	5	5	4	5	5	5	4	4	5	5	4	5	5	5	5	4	4	4	2	2	3	2	5	5	4	4	4	4	4	5	4	50.6728765789651	4.75	4.5	4.25	4.75
1	4	2	3	2	5	2	1	4	5	5	5	4	4	5	5	4	5	5	5	4	4	5	5	4	5	5	5	5	4	4	4	2	2	3	2	5	5	4	4	4	4	4	5	4	53.8646226876483	4.75	4.5	4.25	4.75
1	4	2	3	2	5	2	1	4	5	5	5	4	4	5	5	4	5	5	5	4	4	5	5	4	5	5	5	5	4	4	4	2	2	3	2	5	5	4	4	4	4	4	5	4	52.7116459161648	4.75	4.5	4.25	4.75
1	4	2	3	2	5	2	1	4	5	5	5	4	4	5	5	4	5	5	5	4	4	5	5	4	5	5	5	5	4	4	4	2	2	3	2	5	5	4	4	4	4	4	5	4	50.9409665540531	4.75	4.5	4.25	4.75
1	4	2	3	2	5	2	1	4	5	5	5	4	4	5	5	4	5	5	5	4	4	5	5	4	5	5	5	5	4	4	4	2	2	3	2	5	5	4	4	4	4	4	5	4	49.8205839573931	4.75	4.5	4.25	4.75
1	4	2	3	2	5	2	1	4	5	5	5	4	4	5	5	4	5	5	5	4	4	5	5	4	5	5	5	5	4	4	4	2	2	3	2	5	5	4	4	4	4	4	5	4	48.8035902520853	4.75	4.5	4.25	4.75
1	4	2	3	2	5	2	1	4	5	5	5	4	4	5	5	4	5	5	5	4	4	5	5	4	5	5	5	5	4	4	4	2	2	3	2	5	5	4	4	4	4	4	5	4	50.7824105728015	4.75	4.5	4.25	4.75
1	4	2	3	2	5	2	1	4	5	5	5	4	4	5	5	4	5	5	5	4	4	5	5	4	5	5	5	5	4	4	4	2	2	3	2	5	5	4	4	4	4	4	5	4	51.291515826376	4.75	4.5	4.25	4.75
1	4	2	3	2	5	2	1	4	5	5	5	4	4	5	5	4	5	5	5	4	4	5	5	4	5	5	5	5	4	4	4	2	2	3	2	5	5	4	4	4	4	4	5	4	52.7244964807665	4.75	4.5	4.25	4.75
2	1	1	3	2	2	1	2	4	4	4	4	4	4	4	4	4	4	4	2	4	4	5	5	5	4	4	5	5	4	5	2	2	1	2	2	5	5	4	4	4	4	4	5	5	52.2276235976646	4	4	4	3.5
2	1	1	3	2	2	1	2	4	4	4	4	4	4	4	4	4	4	4	2	4	4	5	5	5	4	4	5	5	4	5	2	2	1	2	2	5	5	4	4	4	4	4	5	4	47.7977763246187	4	4	4	3.5
2	6	2	4	2	5	2	1	5	4	5	5	4	4	3	4	4	4	4	4	4	4	4	5	4	4	4	4	4	4	4	4	4	5	4	5	5	1	5	4	5	5	5	5	2	53.6040307679754	4.75	3.75	4	4
1	1	1	3	2	5	2	3	5	5	5	5	3	5	4	3	3	4	5	4	3	3	3	5	5	4	3	5	5	4	4	3	3	5	5	5	4	3	5	4	4	4	4	4	4	54.0474503470582	5	3.75	4	4
1	1	1	3	2	1	1	1	5	5	4	5	5	5	5	5	4	4	5	5	4	4	3	4	4	4	3	4	5	4	5	5	5	4	5	4	4	3	5	4	5	2	4	4	4	45.9659854469358	4.75	5	4.75	4.5
1	1	1	3	2	1	1	1	5	5	4	5	5	5	5	5	4	4	5	5	4	4	3	4	4	4	3	4	5	4	5	5	5	4	5	4	4	3	5	4	5	2	4	4	4	46.9252267442127	4.75	5	4.75	4.5
2	1	1	2	1	1	1	1	5	4	4	4	4	4	4	4	4	4	2	5	4	4	3	3	3	4	3	4	5	4	4	4	4	3	3	3	4	3	5	4	5	3	4	4	4	48.3908760504224	4.25	4	4.25	3.75
2	1	1	2	1	1	1	1	5	4	4	4	4	5	4	5	4	4	3	5	4	4	3	3	3	4	3	4	5	4	4	4	4	3	3	3	4	3	5	4	5	3	4	4	4	45.728618872647	4.25	4.5	4.25	4
1	3	2	1	1	3	2	2	5	5	5	5	5	5	5	5	3	3	4	5	4	3	3	3	3	4	3	4	5	4	4	3	3	3	3	3	4	3	5	4	5	3	3	3	3	51.762246167075	5	5	4	3.75
1	3	2	1	1	3	2	2	5	5	5	5	5	5	5	5	3	3	4	5	4	3	3	3	3	4	3	4	5	4	4	3	3	3	3	3	4	3	5	4	5	3	3	3	3	55.8407197347806	5	5	4	3.75
1	1	1	1	1	2	1	1	3	3	3	4	4	4	4	4	4	4	4	4	4	4	4	3	4	5	3	4	5	4	3	4	4	3	4	4	5	3	5	4	4	4	5	4	5	50.8172193900925	3.25	4	4	4
1	1	1	1	1	2	1	1	3	3	3	4	4	4	4	4	4	4	4	4	4	4	4	3	4	5	3	4	5	4	3	4	4	3	4	4	5	3	5	4	4	4	5	4	5	50.6323044375801	3.25	4	4	4
2	1	1	2	1	3	2	1	5	5	5	5	5	5	5	5	3	1	5	5	4	5	3	5	3	5	3	5	5	4	5	5	5	5	5	3	5	3	5	4	5	1	5	5	4	49.1816546933568	5	5	4.75	3.5
2	1	1	2	1	3	2	3	5	4	5	4	4	3	4	4	4	5	3	4	5	4	4	5	4	3	4	3	5	4	4	4	5	5	5	4	3	4	5	4	4	4	4	4	4	51.4704927444893	4.5	3.75	4.25	4
2	1	1	2	1	1	1	3	5	5	5	5	5	4	5	5	4	4	5	5	5	5	5	5	5	4	4	5	5	4	5	4	5	5	5	1	4	4	5	4	5	4	4	5	5	54.925593942453	5	4.75	4.5	4.5
2	1	1	2	1	1	1	3	5	5	5	5	5	4	5	5	4	4	5	5	5	5	5	5	5	4	4	5	5	4	5	4	5	1	5	5	4	4	5	4	5	4	4	5	5	48.3342323890068	5	4.75	4.5	4.5
2	1	1	2	1	1	1	1	5	5	5	5	5	5	5	5	5	5	5	5	5	5	4	5	5	4	4	4	5	4	5	4	5	5	5	5	4	4	5	4	5	4	5	5	5	52.7854745154864	5	5	4.5	5
2	1	1	2	1	1	1	1	5	5	5	5	5	5	5	5	5	5	5	5	5	5	4	5	5	4	4	4	5	4	5	4	5	5	5	5	4	4	5	4	5	4	5	5	5	50.8818095309071	5	5	4.5	5
1	1	1	2	1	1	1	2	5	5	5	5	5	5	5	5	5	5	5	5	5	4	4	4	5	4	4	5	5	4	4	5	5	4	5	5	4	4	5	4	5	5	5	5	5	50.0421424718877	5	5	4.5	5
1	1	1	2	1	1	1	2	5	5	5	5	5	5	5	5	5	5	5	5	5	4	4	4	5	4	4	5	5	4	4	5	5	4	5	5	4	4	5	4	5	5	5	5	5	56.3592987607025	5	5	4.5	5
1	1	1	1	1	1	1	4	5	5	5	5	4	4	5	5	3	4	4	4	4	4	4	5	5	4	4	4	5	4	4	4	5	5	4	5	4	4	5	4	4	1	4	4	4	50.8032604690747	5	4.5	4.25	3.75
1	1	1	1	1	1	1	4	5	5	5	5	4	4	5	5	3	4	4	4	4	4	4	5	5	4	4	4	5	4	4	4	5	5	4	5	4	4	5	4	4	1	4	4	4	48.3022718611568	5	4.5	4.25	3.75
2	1	1	2	1	3	2	1	5	5	5	5	5	5	4	4	4	5	4	4	4	4	5	4	5	4	4	4	5	4	4	4	5	4	4	5	4	4	5	4	4	4	4	4	4	52.615260825739	5	4.5	4.25	4.25
2	1	1	2	1	3	2	1	5	5	5	5	5	5	4	4	4	5	4	4	4	4	5	4	5	4	4	4	5	4	4	4	5	4	4	5	4	4	5	4	4	4	4	4	4	47.9673176487013	5	4.5	4.25	4.25
1	1	1	1	1	2	1	2	5	5	4	5	5	5	5	4	5	4	5	5	5	4	5	3	5	4	4	3	5	4	4	5	5	3	4	5	4	4	5	4	5	4	5	5	4	49.6920657190142	4.75	4.75	4.5	4.75
2	1	1	2	1	1	1	1	4	4	3	3	3	4	4	4	4	4	4	5	4	4	4	4	4	4	4	4	5	4	4	4	5	4	5	4	4	4	5	4	5	5	5	5	5	51.7107152990923	3.5	3.75	4.25	4.25
2	1	1	2	1	1	1	1	4	5	4	5	4	4	4	5	4	5	5	5	4	4	4	4	4	4	4	4	5	4	4	4	5	4	5	4	4	4	5	4	5	5	5	5	5	45.5239327642682	4.5	4.25	4.25	4.75
2	1	1	1	1	1	1	1	5	4	5	4	5	5	4	4	4	4	4	5	4	4	4	5	4	4	4	4	5	4	4	4	5	5	4	4	4	4	5	4	5	3	4	4	4	50.5577404582484	4.5	4.5	4.25	4.25
2	1	1	1	1	1	1	1	5	4	5	4	5	5	4	4	4	4	4	5	4	4	4	5	4	4	4	4	5	4	4	4	5	5	4	4	4	4	5	4	5	3	4	4	4	55.385671627407	4.5	4.5	4.25	4.25
2	1	1	2	1	3	2	1	5	4	5	4	5	4	3	4	4	4	4	4	4	4	4	4	4	4	4	5	5	4	5	5	5	4	4	4	4	4	5	4	4	4	4	4	3	48.9759269530461	4.5	4	4.75	4
2	1	1	2	1	3	2	1	5	4	5	4	5	4	3	4	4	4	4	4	4	4	4	4	4	4	4	5	5	4	5	5	5	4	4	4	4	4	5	4	4	4	4	4	3	44.7071726274789	4.5	4	4.75	4
1	1	1	1	1	1	1	5	4	5	5	5	5	5	5	5	5	5	2	4	3	4	3	4	4	4	4	4	5	4	4	4	4	4	4	4	4	4	5	4	4	3	4	4	3	51.1599704172463	4.75	5	4.25	4
1	1	1	1	1	1	1	5	4	4	5	4	5	3	4	4	4	3	4	4	3	4	3	4	4	4	4	4	5	4	4	4	4	4	4	4	4	4	5	4	4	3	4	4	3	46.2444826611815	4.25	4	4.25	3.75
2	1	1	2	1	1	1	1	4	4	4	4	4	4	5	4	4	4	4	4	4	4	4	4	4	4	4	4	5	4	5	4	4	4	4	4	4	4	5	4	4	4	5	4	4	50.403976166142	4	4.25	4.5	4
2	1	1	2	1	1	1	1	4	4	4	4	4	4	5	4	4	4	4	4	4	4	4	4	4	4	4	4	5	4	5	4	4	4	4	4	4	4	5	4	4	4	5	4	4	49.2033050647883	4	4.25	4.5	4
2	1	1	2	1	1	1	1	4	4	4	4	4	4	5	4	4	4	4	4	4	4	4	4	4	4	4	4	5	4	5	4	4	4	4	4	4	4	5	4	4	4	5	4	4	50.6204556848534	4	4.25	4.5	4
2	1	1	2	1	1	1	1	4	4	4	4	4	4	5	4	4	4	4	4	4	4	4	4	4	4	4	4	5	4	5	4	4	4	4	4	4	4	5	4	4	4	5	4	4	49.3373904718052	4	4.25	4.5	4
2	1	1	2	1	1	1	3	5	5	5	5	5	5	5	5	4	4	4	4	4	4	4	4	4	4	4	4	5	4	4	4	4	4	4	4	4	4	5	4	4	4	4	4	4	50.1986009974445	5	5	4.25	4
2	1	1	2	1	1	1	3	5	5	5	5	5	5	5	5	4	4	4	4	4	4	4	4	4	4	4	4	5	4	4	4	4	4	4	4	4	4	5	4	4	4	4	4	4	47.699618882866	5	5	4.25	4
1	1	1	2	1	3	2	3	4	5	4	4	5	4	5	4	4	3	5	4	3	4	4	4	4	4	4	4	5	4	4	4	4	4	4	4	4	4	5	4	4	4	4	4	3	52.282114631945	4.25	4.5	4.25	4
1	1	1	2	1	3	2	3	4	5	4	4	5	4	5	4	4	3	5	4	3	4	4	4	4	4	4	4	5	4	4	4	4	4	4	4	4	4	5	4	4	4	4	4	3	52.7544100448543	4.25	4.5	4.25	4
2	1	1	3	2	2	1	2	5	5	4	3	3	4	4	4	4	4	4	4	3	4	4	4	4	4	4	5	5	4	4	4	5	4	3	4	4	4	5	4	4	4	4	4	5	51.013940139917	4.25	3.75	4.25	4
2	1	1	3	2	2	1	2	5	4	5	4	4	3	4	4	4	4	4	4	3	4	4	4	4	4	4	5	5	4	4	4	5	4	3	4	4	4	5	4	4	4	4	4	5	53.3272162232685	4.5	3.75	4.25	4
2	1	1	2	1	2	1	3	3	5	4	4	5	4	5	4	4	4	5	5	4	5	3	3	3	4	4	5	5	4	4	4	4	3	4	3	4	4	5	4	5	4	5	4	3	44.9448030421983	4	4.5	4.25	4.5
2	1	1	1	1	1	1	1	5	5	5	5	1	5	5	5	5	5	5	5	5	5	4	5	5	5	4	4	5	4	5	5	5	1	5	5	5	4	5	4	5	4	5	5	5	55.5609894485014	5	4	4.75	5
2	1	1	1	1	1	1	1	5	5	5	5	1	5	5	5	5	5	5	5	5	5	4	5	5	5	4	4	5	4	5	5	5	5	1	5	5	4	5	4	5	4	5	5	5	49.0298364116817	5	4	4.75	5
2	2	2	4	2	4	2	4	4	4	5	4	5	4	5	5	5	4	4	5	5	4	5	5	5	4	5	5	4	5	5	5	1	1	5	5	5	4	5	4	4	5	5	4	3	51.2976444348526	4.25	4.75	4.75	4.5
2	2	2	4	2	4	2	4	4	4	5	4	5	4	5	5	5	4	4	5	5	4	5	5	5	4	5	5	4	5	5	5	1	1	1	5	5	4	5	4	4	5	5	4	3	55.4221854258718	4.25	4.75	4.75	4.5
2	2	2	4	2	4	2	4	4	4	5	4	5	4	5	5	5	4	4	5	5	4	5	5	5	4	5	5	4	5	5	5	1	1	1	5	5	4	5	4	4	5	5	4	3	51.9188721014591	4.25	4.75	4.75	4.5
2	2	2	4	2	4	2	4	4	4	5	4	5	4	5	5	5	4	4	5	5	4	5	5	5	4	5	5	4	5	5	5	1	1	1	5	5	4	5	4	4	5	5	4	3	50.0767594646358	4.25	4.75	4.75	4.5
2	2	2	4	2	4	2	4	4	4	5	4	5	4	5	5	5	4	4	5	5	4	5	5	5	4	5	5	4	5	5	5	1	1	1	5	5	4	5	4	4	5	5	4	3	53.9861403655436	4.25	4.75	4.75	4.5
2	2	2	4	2	4	2	4	4	4	5	4	5	4	5	5	5	4	4	5	5	4	5	5	5	4	5	5	4	5	5	5	1	1	1	5	5	4	5	4	4	5	5	4	3	52.6925537669058	4.25	4.75	4.75	4.5
2	2	2	4	2	4	2	4	4	4	5	4	5	4	5	5	5	4	4	5	5	4	5	5	5	4	5	5	4	5	5	5	1	1	1	5	5	4	5	4	4	5	5	4	3	51.2862359141773	4.25	4.75	4.75	4.5
2	2	2	4	2	4	2	4	4	4	5	4	5	4	5	5	5	4	4	5	5	4	5	5	5	4	5	5	4	5	5	5	1	1	1	5	5	4	5	4	4	5	5	4	3	53.662425764776	4.25	4.75	4.75	4.5
2	2	2	4	2	4	2	4	4	4	5	4	5	4	5	5	5	4	4	5	5	4	5	5	5	4	5	5	4	5	5	5	1	1	1	5	5	4	5	4	4	5	5	4	3	47.3138242735005	4.25	4.75	4.75	4.5
2	2	2	4	2	4	2	4	4	4	5	4	5	4	5	5	5	4	4	5	5	4	5	5	5	4	5	5	4	5	5	5	1	1	1	5	5	4	5	4	4	5	5	4	3	50.9989848337495	4.25	4.75	4.75	4.5
2	2	2	4	2	4	2	4	4	4	5	4	5	4	5	5	5	4	4	5	5	4	5	5	5	4	5	5	4	5	5	5	1	1	1	5	5	4	5	4	4	5	5	4	5	49.2905823625006	4.25	4.75	4.75	4.5
2	2	2	4	2	4	2	4	4	4	5	4	5	4	5	5	5	4	4	5	5	4	5	5	5	4	5	5	4	5	5	5	1	1	1	5	5	4	5	4	4	5	5	4	5	51.9657611951249	4.25	4.75	4.75	4.5
2	2	2	4	2	4	2	4	4	4	5	4	5	4	5	5	5	4	4	5	5	4	5	5	5	4	5	5	4	5	5	5	1	1	1	5	5	4	5	4	4	5	5	4	5	49.8036138692087	4.25	4.75	4.75	4.5
2	2	2	4	2	4	2	4	4	4	5	4	5	4	5	5	5	4	4	5	5	4	5	5	5	4	5	5	4	5	5	5	1	1	1	5	5	4	5	4	4	5	5	4	5	53.8665816711549	4.25	4.75	4.75	4.5
2	2	2	4	2	4	2	4	4	4	5	4	5	4	5	5	5	4	4	5	5	4	5	5	5	4	5	5	4	5	5	5	1	1	1	5	5	4	5	4	4	5	5	4	5	48.9359167918622	4.25	4.75	4.75	4.5
2	2	2	4	2	4	2	4	4	4	5	4	5	4	5	5	5	4	4	5	5	4	5	5	5	4	5	5	4	5	5	5	1	1	1	5	5	4	5	4	4	5	5	4	5	47.9468276258655	4.25	4.75	4.75	4.5
2	2	2	4	2	4	2	4	4	4	5	4	5	4	5	5	5	4	4	5	5	4	5	5	5	4	5	5	4	5	5	5	1	1	1	5	5	4	5	4	4	5	5	4	5	49.7599785889208	4.25	4.75	4.75	4.5
2	2	2	4	2	4	2	4	4	4	5	4	5	4	5	5	5	4	4	5	5	4	5	5	5	4	5	5	4	5	5	5	1	1	1	5	5	4	5	4	4	5	5	4	5	49.198448420653	4.25	4.75	4.75	4.5
2	2	2	4	2	4	2	4	4	4	5	4	5	4	5	5	5	4	4	5	5	4	5	5	5	4	5	5	4	5	5	5	1	1	1	5	5	4	5	4	4	5	5	4	5	52.8110439087122	4.25	4.75	4.75	4.5
2	2	2	4	2	4	2	4	4	4	5	4	5	4	5	5	5	4	4	5	5	4	5	5	5	4	5	5	4	5	5	5	1	1	1	5	5	4	5	4	4	5	5	4	5	49.6789514033971	4.25	4.75	4.75	4.5
2	2	2	4	2	4	2	4	4	4	5	4	5	4	5	5	5	4	4	5	5	4	5	5	5	4	5	5	4	5	5	5	1	1	1	5	5	4	5	4	4	5	5	4	5	46.2617828656586	4.25	4.75	4.75	4.5
1	1	1	2	1	2	1	3	5	5	5	5	1	5	1	5	4	4	5	5	5	5	5	5	4	5	4	5	5	4	5	4	5	5	5	4	5	4	5	4	5	4	5	5	5	47.0261776813919	5	3	4.5	4.5
1	1	1	2	1	2	1	3	5	5	5	5	1	5	1	5	4	4	5	5	5	5	5	5	4	5	4	5	5	4	5	4	5	5	5	4	5	4	5	4	5	4	5	5	5	47.8641269328846	5	3	4.5	4.5
2	1	1	2	1	3	2	1	5	5	5	5	5	5	5	5	5	5	4	5	4	4	4	5	4	5	4	5	5	4	5	4	5	5	4	4	5	4	5	4	5	5	4	5	5	47.642315609846	5	5	4.5	4.75
2	1	1	2	1	3	2	1	5	5	5	5	5	5	5	5	5	4	5	5	4	4	4	5	4	5	4	5	5	4	5	4	5	5	4	4	5	4	5	4	5	5	4	5	5	52.6471796761918	5	5	4.5	4.75
2	2	2	4	2	4	2	4	4	4	5	4	5	4	5	5	5	4	4	5	5	4	5	5	5	4	5	5	4	5	5	5	1	5	5	1	5	4	5	4	4	5	5	4	2	49.3505160499705	4.25	4.75	4.75	4.5
2	2	2	4	2	4	2	4	4	4	5	4	5	4	5	5	5	4	4	5	5	4	5	5	5	4	5	5	4	5	5	5	1	1	5	1	5	4	5	4	4	5	5	4	2	46.3974338450547	4.25	4.75	4.75	4.5
2	2	2	4	2	4	2	4	4	4	5	4	5	4	5	5	5	4	4	5	5	4	5	5	5	4	5	5	4	5	5	5	1	1	5	1	5	4	5	4	4	5	5	4	3	53.7227637606269	4.25	4.75	4.75	4.5
2	2	2	4	2	4	2	4	4	4	5	4	5	4	5	5	5	4	4	5	5	4	5	5	5	4	5	5	4	5	5	5	1	1	5	1	5	4	5	4	4	5	5	4	3	50.7825996066984	4.25	4.75	4.75	4.5
2	2	2	4	2	4	2	4	4	4	5	4	5	4	5	5	5	4	4	5	5	4	5	5	5	4	5	5	4	5	5	5	1	1	5	1	5	4	5	4	4	5	5	4	3	47.701265655126	4.25	4.75	4.75	4.5
2	2	2	4	2	4	2	4	4	4	5	4	5	4	5	5	5	4	4	5	5	4	5	5	5	4	5	5	4	5	5	5	1	1	5	1	5	4	5	4	4	5	5	4	3	44.6270320271929	4.25	4.75	4.75	4.5
2	2	2	4	2	4	2	4	4	4	5	4	5	4	5	5	5	4	4	5	5	4	5	5	5	4	5	5	4	5	5	5	1	1	5	1	5	4	5	4	4	5	5	4	3	53.1667254542	4.25	4.75	4.75	4.5
2	2	2	4	2	4	2	4	4	4	5	4	5	4	5	5	5	4	4	5	5	4	5	5	5	4	5	5	4	5	5	5	1	1	5	1	5	4	5	4	4	5	5	4	3	53.9698587168171	4.25	4.75	4.75	4.5
2	2	2	4	2	4	2	4	4	4	5	4	5	4	5	5	5	4	4	5	5	4	5	5	5	4	5	5	4	5	5	5	1	1	5	1	5	4	5	4	4	5	5	4	3	46.9310120037871	4.25	4.75	4.75	4.5
2	2	2	4	2	4	2	4	4	4	5	4	5	4	5	5	5	4	4	5	5	4	5	5	5	4	5	5	4	5	5	5	1	1	5	1	5	4	5	4	4	5	5	4	3	51.1804923175305	4.25	4.75	4.75	4.5
2	2	2	4	2	4	2	4	4	4	5	4	5	4	5	5	5	4	4	5	5	4	5	5	5	4	5	5	4	5	5	5	1	1	5	1	5	4	5	4	4	5	5	4	5	52.3810586446411	4.25	4.75	4.75	4.5
2	2	2	4	2	4	2	4	4	4	5	4	5	4	5	5	5	4	4	5	5	4	5	5	5	4	5	5	4	5	5	5	1	1	5	1	5	4	5	4	4	5	5	4	5	47.0279881304289	4.25	4.75	4.75	4.5
2	2	2	4	2	4	2	4	4	4	5	4	5	4	5	5	5	4	4	5	5	4	5	5	5	4	5	5	4	5	5	5	1	1	5	1	5	4	5	4	4	5	5	4	5	48.2698857346594	4.25	4.75	4.75	4.5
2	2	2	4	2	4	2	4	4	4	5	4	5	4	5	5	5	4	4	5	5	4	5	5	5	4	5	5	4	5	5	5	1	1	5	1	5	4	5	4	4	5	5	4	5	49.9646328304872	4.25	4.75	4.75	4.5
2	2	2	4	2	4	2	4	4	4	5	4	5	4	5	5	5	4	4	5	5	4	5	5	5	4	5	5	4	5	5	5	1	1	5	1	5	4	5	4	4	5	5	4	5	51.7856983355492	4.25	4.75	4.75	4.5
2	2	2	4	2	4	2	4	4	4	5	4	5	4	5	5	5	4	4	5	5	4	5	5	5	4	5	5	4	5	5	5	1	1	5	1	5	4	5	4	4	5	5	4	5	54.9799851224669	4.25	4.75	4.75	4.5
2	2	2	4	2	4	2	4	4	4	5	4	5	4	5	5	5	4	4	5	5	4	5	5	5	4	5	5	4	5	5	5	1	1	5	1	5	4	5	4	4	5	5	4	5	56.4121873444641	4.25	4.75	4.75	4.5
2	2	2	4	2	4	2	4	4	4	5	4	5	4	5	5	5	4	4	5	5	4	5	5	5	4	5	5	4	5	5	5	1	1	5	1	5	4	5	4	4	5	5	4	5	56.9366976757468	4.25	4.75	4.75	4.5
2	2	2	4	2	4	2	4	4	4	5	4	5	4	5	5	5	4	4	5	5	4	5	5	5	4	5	5	4	5	5	5	1	1	5	1	5	4	5	4	4	5	5	4	5	47.309539041526	4.25	4.75	4.75	4.5
2	2	2	4	2	4	2	4	4	4	5	4	5	4	5	5	5	4	4	5	5	4	5	5	5	4	5	5	4	5	5	5	1	1	5	1	5	4	5	4	4	5	5	4	5	44.7464668329449	4.25	4.75	4.75	4.5
2	2	2	4	2	4	2	4	4	4	5	4	5	4	5	5	5	4	4	5	5	4	5	5	5	4	5	5	4	5	5	5	1	5	1	1	5	4	5	4	4	5	5	4	1	47.6944007961949	4.25	4.75	4.75	4.5
2	2	2	4	2	4	2	4	4	4	5	4	5	4	5	5	5	4	4	5	5	4	5	5	5	4	5	5	4	5	5	5	1	5	1	1	5	4	5	4	4	5	5	4	1	50.5468255417297	4.25	4.75	4.75	4.5
2	2	2	4	2	4	2	4	4	4	5	4	5	4	5	5	5	4	4	5	5	4	5	5	5	4	5	5	4	5	5	5	1	5	1	1	5	4	5	4	4	5	5	4	1	51.3677086929319	4.25	4.75	4.75	4.5
2	2	2	4	2	4	2	4	4	4	5	4	5	4	5	5	5	4	4	5	5	4	5	5	5	4	5	5	4	5	5	5	1	5	1	1	5	4	5	4	4	5	5	4	1	49.8640493382744	4.25	4.75	4.75	4.5
2	2	2	4	2	4	2	4	4	4	5	4	5	4	5	5	5	4	4	5	5	4	5	5	5	4	5	5	4	5	5	5	1	5	1	1	5	4	5	4	4	5	5	4	2	51.7492642220886	4.25	4.75	4.75	4.5
2	2	2	4	2	4	2	4	4	4	5	4	5	4	5	5	5	4	4	5	5	4	5	5	5	4	5	5	4	5	5	5	1	5	1	1	5	4	5	4	4	5	5	4	4	50.4779843740793	4.25	4.75	4.75	4.5
2	2	2	4	2	4	2	4	4	4	5	4	5	4	5	5	5	4	4	5	5	4	5	5	5	4	5	5	4	5	5	5	1	5	1	1	5	4	5	4	4	5	5	4	4	42.8294304116495	4.25	4.75	4.75	4.5
2	2	2	4	2	4	2	4	4	4	5	4	5	4	5	5	5	4	4	5	5	4	5	5	5	4	5	5	4	5	5	5	1	5	1	1	5	4	5	4	4	5	5	4	4	49.3749269203384	4.25	4.75	4.75	4.5
2	2	2	4	2	4	2	4	4	4	5	4	5	4	5	5	5	4	4	5	5	4	5	5	5	4	5	5	4	5	5	5	1	5	1	1	5	4	5	4	4	5	5	4	4	49.2903584337508	4.25	4.75	4.75	4.5
2	2	2	4	2	4	2	4	4	4	5	4	5	4	5	5	5	4	4	5	5	4	5	5	5	4	5	5	4	5	5	5	1	5	1	1	5	4	5	4	4	5	5	4	4	46.7782802357607	4.25	4.75	4.75	4.5
2	2	2	4	2	4	2	4	4	4	5	4	5	4	5	5	5	4	4	5	5	4	5	5	5	4	5	5	4	5	5	5	1	5	1	1	5	4	5	4	4	5	5	4	4	47.9379055106001	4.25	4.75	4.75	4.5
2	2	2	4	2	4	2	4	4	4	5	4	5	4	5	5	5	4	4	5	5	4	5	5	5	4	5	5	4	5	5	5	1	5	1	1	5	4	5	4	4	5	5	4	4	51.6610705077299	4.25	4.75	4.75	4.5
2	2	2	4	2	4	2	4	4	4	5	4	5	4	5	5	5	4	4	5	5	4	5	5	5	4	5	5	4	5	5	5	1	5	1	1	5	4	5	4	4	5	5	4	4	49.9226144645126	4.25	4.75	4.75	4.5
2	2	2	4	2	4	2	4	4	4	5	4	5	4	5	5	5	4	4	5	5	4	5	5	5	4	5	5	4	5	5	5	1	5	1	1	5	4	5	4	4	5	5	4	4	45.7176720094482	4.25	4.75	4.75	4.5
2	2	2	4	2	4	2	4	4	4	5	4	5	4	5	5	5	4	4	5	5	4	5	5	5	4	5	5	4	5	5	5	1	5	1	1	5	4	5	4	4	5	5	4	4	47.3459803167392	4.25	4.75	4.75	4.5
2	2	2	4	2	4	2	4	4	4	5	4	5	4	5	5	5	4	4	5	5	4	5	5	5	4	5	5	4	5	5	5	1	1	1	1	5	4	5	4	4	5	5	4	4	55.3943482257743	4.25	4.75	4.75	4.5
2	2	2	4	2	4	2	4	4	4	5	4	5	4	5	5	5	4	4	5	5	4	5	5	5	4	5	5	4	5	5	5	1	1	1	1	5	4	5	4	4	5	5	4	4	49.6180612591463	4.25	4.75	4.75	4.5
2	2	2	4	2	4	2	4	4	4	5	4	5	4	5	5	5	4	4	5	5	4	5	5	5	4	5	5	4	5	5	5	1	1	1	1	5	4	5	4	4	5	5	4	4	48.2625543475204	4.25	4.75	4.75	4.5
2	2	2	4	2	4	2	4	4	4	5	4	5	4	5	5	5	4	4	5	5	4	5	5	5	4	5	5	4	5	5	5	1	1	1	1	5	4	5	4	4	5	5	4	4	50.4701255377423	4.25	4.75	4.75	4.5
2	2	2	4	2	4	2	4	4	4	5	4	5	4	5	5	5	4	4	5	5	4	5	5	5	4	5	5	4	5	5	5	1	1	1	1	5	4	5	4	4	5	5	4	4	49.9532925155097	4.25	4.75	4.75	4.5
2	2	2	4	2	4	2	4	4	4	5	4	5	4	5	5	5	4	4	5	5	4	5	5	5	4	5	5	4	5	5	5	1	1	1	1	5	4	5	4	4	5	5	4	4	54.9608053928972	4.25	4.75	4.75	4.5
2	2	2	4	2	4	2	4	4	4	5	4	5	4	5	5	5	4	4	5	5	4	5	5	5	4	5	5	4	5	5	5	1	1	1	1	5	4	5	4	4	5	5	4	4	51.6440049775574	4.25	4.75	4.75	4.5
2	2	2	4	2	4	2	4	4	4	5	4	5	4	5	5	5	4	4	5	5	4	5	5	5	4	5	5	4	5	5	5	1	1	1	1	5	4	5	4	4	5	5	4	4	53.1195872130806	4.25	4.75	4.75	4.5
2	2	2	4	2	4	2	4	4	4	5	4	5	4	5	5	5	4	4	5	5	4	5	5	5	4	5	5	4	5	5	5	1	1	1	1	5	4	5	4	4	5	5	4	4	50.0698218989204	4.25	4.75	4.75	4.5
2	2	2	4	2	4	2	4	4	4	5	4	5	4	5	5	5	4	4	5	5	4	5	5	5	4	5	5	4	5	5	5	1	1	1	1	5	4	5	4	4	5	5	4	4	50.1932013177612	4.25	4.75	4.75	4.5
2	2	2	4	2	4	2	4	4	4	5	4	5	4	5	5	5	4	4	5	5	4	5	5	5	4	5	5	4	5	5	5	1	1	1	1	5	4	5	4	4	5	5	4	4	48.2241066179775	4.25	4.75	4.75	4.5
2	2	2	4	2	4	2	4	4	4	5	4	5	4	5	5	5	4	4	5	5	4	5	5	5	4	5	5	4	5	5	5	1	1	1	1	5	4	5	4	4	5	5	4	4	55.4459810173235	4.25	4.75	4.75	4.5
2	2	2	4	2	4	2	4	4	4	5	4	5	4	5	5	5	4	4	5	5	4	5	5	5	4	5	5	4	5	5	5	1	1	1	1	5	4	5	4	4	5	5	4	4	52.7513344229531	4.25	4.75	4.75	4.5
2	2	2	4	2	4	2	4	4	4	5	4	5	4	5	5	5	4	4	5	5	4	5	5	5	4	5	5	4	5	5	5	1	1	1	1	5	4	5	4	4	5	5	4	4	49.7442239022089	4.25	4.75	4.75	4.5
2	2	2	4	2	4	2	4	4	4	5	4	5	4	5	5	5	4	4	5	5	4	5	5	5	4	5	5	4	5	5	5	1	1	1	1	5	4	5	4	4	5	5	4	4	47.8362378073757	4.25	4.75	4.75	4.5
2	2	2	4	2	4	2	4	4	4	5	4	5	4	5	5	5	4	4	5	5	4	5	5	5	4	5	5	4	5	5	5	1	1	1	1	5	4	5	4	4	5	5	4	4	53.4411542167457	4.25	4.75	4.75	4.5
2	2	2	4	2	4	2	4	4	4	5	4	5	4	5	5	5	4	4	5	5	4	5	5	5	4	5	5	4	5	5	5	1	1	1	1	5	4	5	4	4	5	5	4	4	49.6714885659243	4.25	4.75	4.75	4.5
2	2	2	4	2	4	2	4	4	4	5	4	5	4	5	5	5	4	4	5	5	4	5	5	5	4	5	5	4	5	5	5	1	1	1	1	5	4	5	4	4	5	5	4	4	52.0979844833778	4.25	4.75	4.75	4.5
2	2	2	4	2	4	2	4	4	4	5	4	5	4	5	5	5	4	4	5	5	4	5	5	5	4	5	5	4	5	5	5	1	1	1	1	5	4	5	4	4	5	5	4	4	47.3367871087005	4.25	4.75	4.75	4.5
2	2	2	4	2	4	2	4	4	4	5	4	5	4	5	5	5	4	4	5	5	4	5	5	5	4	5	5	4	5	5	5	1	1	1	1	5	4	5	4	4	5	5	4	4	48.0148317868525	4.25	4.75	4.75	4.5
2	2	2	4	2	4	2	4	4	4	5	4	5	4	5	5	5	4	4	5	5	4	5	5	5	4	5	5	4	5	5	5	1	1	1	1	5	4	5	4	4	5	5	4	4	43.5565024532272	4.25	4.75	4.75	4.5
2	2	2	4	2	4	2	4	4	4	5	4	5	4	5	5	5	4	4	5	5	4	5	5	5	4	5	5	4	5	5	5	1	1	1	1	5	4	5	4	4	5	5	4	4	49.0902497955294	4.25	4.75	4.75	4.5
2	2	2	4	2	4	2	4	4	4	5	4	5	4	5	5	5	4	4	5	5	4	5	5	5	4	5	5	4	5	5	5	1	1	1	1	5	4	5	4	4	5	5	4	4	49.9906935829137	4.25	4.75	4.75	4.5
2	2	2	4	2	4	2	4	4	4	5	4	5	4	5	5	5	4	4	5	5	4	5	5	5	4	5	5	4	5	5	5	1	1	1	1	5	4	5	4	4	5	5	4	4	48.0867449227715	4.25	4.75	4.75	4.5
2	2	2	4	2	4	2	4	4	4	5	4	5	4	5	5	5	4	4	5	5	4	5	5	5	4	5	5	4	5	5	5	1	1	1	1	5	4	5	4	4	5	5	4	4	45.1062021914878	4.25	4.75	4.75	4.5
2	2	2	4	2	4	2	4	4	4	5	4	5	4	5	5	5	4	4	5	5	4	5	5	5	4	5	5	4	5	5	5	1	1	1	1	5	4	5	4	4	5	5	4	4	50.8002085225976	4.25	4.75	4.75	4.5
2	2	2	4	2	4	2	4	4	4	5	4	5	4	5	5	5	4	4	5	5	4	5	5	5	4	5	5	4	5	5	5	1	1	1	1	5	4	5	4	4	5	5	4	4	43.8459089693376	4.25	4.75	4.75	4.5
2	2	2	4	2	4	2	4	4	4	5	4	5	4	5	5	5	4	4	5	5	4	5	5	5	4	5	5	4	5	5	5	1	1	1	1	5	4	5	4	4	5	5	4	4	49.7370098123317	4.25	4.75	4.75	4.5
2	2	2	4	2	4	2	4	4	4	5	4	5	4	5	5	5	4	4	5	5	4	5	5	5	4	5	5	4	5	5	5	1	1	1	1	5	4	5	4	4	5	5	4	4	44.3037801635629	4.25	4.75	4.75	4.5
2	2	2	4	2	4	2	4	4	4	5	4	5	4	5	5	5	4	4	5	5	4	5	5	5	4	5	5	4	5	5	5	1	1	1	1	5	4	5	4	4	5	5	4	4	53.156845737343	4.25	4.75	4.75	4.5
2	2	2	4	2	4	2	4	4	4	5	4	5	4	5	5	5	4	4	5	5	4	5	5	5	4	5	5	4	5	5	5	1	1	1	1	5	4	5	4	4	5	5	4	4	45.509070504132	4.25	4.75	4.75	4.5
2	2	2	4	2	4	2	4	4	4	5	4	5	4	5	5	5	4	4	5	5	4	5	5	5	4	5	5	4	5	5	5	1	1	1	1	5	4	5	4	4	5	5	4	4	49.4922960380475	4.25	4.75	4.75	4.5
2	2	2	4	2	4	2	4	4	4	5	4	5	4	5	5	5	4	4	5	5	4	5	5	5	4	5	5	4	5	5	5	1	1	1	1	5	4	5	4	4	5	5	4	4	44.0438120917957	4.25	4.75	4.75	4.5
2	2	2	4	2	4	2	4	4	4	5	4	5	4	5	5	5	4	4	5	5	4	5	5	5	4	5	5	4	5	5	5	1	1	1	1	5	4	5	4	4	5	5	4	4	50.5145198638923	4.25	4.75	4.75	4.5
2	2	2	4	2	4	2	4	4	4	5	4	5	4	5	5	5	4	4	5	5	4	5	5	5	4	5	5	4	5	5	5	1	1	1	1	5	4	5	4	4	5	5	4	4	47.0430399245443	4.25	4.75	4.75	4.5
2	2	2	4	2	4	2	4	4	4	5	4	5	4	5	5	5	4	4	5	5	4	5	5	5	4	5	5	4	5	5	5	1	1	1	1	5	4	5	4	4	5	5	4	4	48.8887748699885	4.25	4.75	4.75	4.5
2	2	2	4	2	4	2	4	4	4	5	4	5	4	5	5	5	4	4	5	5	4	5	5	5	4	5	5	4	5	5	5	1	1	1	1	5	4	5	4	4	5	5	4	4	51.2514734377382	4.25	4.75	4.75	4.5
2	2	2	4	2	4	2	4	4	4	5	4	5	4	5	5	5	4	4	5	5	4	5	5	5	4	5	5	4	5	5	5	1	1	1	1	5	4	5	4	4	5	5	4	4	50.8003002639078	4.25	4.75	4.75	4.5
2	2	2	4	2	4	2	4	4	4	5	4	5	4	5	5	5	4	4	5	5	4	5	5	5	4	5	5	4	5	5	5	1	1	1	1	5	4	5	4	4	5	5	4	4	51.2943057722122	4.25	4.75	4.75	4.5
2	2	2	4	2	4	2	4	4	4	5	4	5	4	5	5	5	4	4	5	5	4	5	5	5	4	5	5	4	5	5	5	1	1	1	1	5	4	5	4	4	5	5	4	4	48.0706399448318	4.25	4.75	4.75	4.5
2	2	2	4	2	4	2	4	4	4	5	4	5	4	5	5	5	4	4	5	5	4	5	5	5	4	5	5	4	5	5	5	1	1	1	1	5	4	5	4	4	5	5	4	4	50.2088801969712	4.25	4.75	4.75	4.5
2	2	2	4	2	4	2	4	4	4	5	4	5	4	5	5	5	4	4	5	5	4	5	5	5	4	5	5	4	5	5	5	1	1	1	1	5	4	5	4	4	5	5	4	4	45.0172042410025	4.25	4.75	4.75	4.5
2	2	2	4	2	4	2	4	4	4	5	4	5	4	5	5	5	4	4	5	5	4	5	5	5	4	5	5	4	5	5	5	1	1	1	1	5	4	5	4	4	5	5	4	4	53.2306264555455	4.25	4.75	4.75	4.5
2	2	2	4	2	4	2	4	4	4	5	4	5	4	5	5	5	4	4	5	5	4	5	5	5	4	5	5	4	5	5	5	1	1	1	1	5	4	5	4	4	5	5	4	4	49.3953896267566	4.25	4.75	4.75	4.5
2	2	2	4	2	4	2	4	4	4	5	4	5	4	5	5	5	4	4	5	5	4	5	5	5	4	5	5	4	5	5	5	1	1	1	1	5	4	5	4	4	5	5	4	4	48.409709990024	4.25	4.75	4.75	4.5
2	2	2	4	2	4	2	4	4	4	5	4	5	4	5	5	5	4	4	5	5	4	5	5	5	4	5	5	4	5	5	5	1	1	1	1	5	4	5	4	4	5	5	4	4	47.3232399275224	4.25	4.75	4.75	4.5
2	1	1	2	1	1	1	1	5	4	3	4	3	4	4	4	4	4	1	5	5	4	4	5	5	4	5	5	5	4	4	5	5	1	5	5	4	5	5	4	5	5	5	4	4	50.5860481005199	4	3.75	4.5	3.5
2	1	1	2	1	1	1	1	5	5	5	4	4	5	5	5	5	5	4	5	5	4	4	5	5	4	5	5	5	4	4	5	5	1	5	5	4	5	5	4	5	5	5	4	4	49.5400920612802	4.75	4.75	4.5	4.75
1	1	1	2	1	2	1	2	5	4	4	4	4	4	4	4	4	4	3	5	4	5	5	4	5	4	5	4	5	4	5	4	3	4	4	5	4	5	5	4	5	4	5	4	5	54.4163170092553	4.25	4	4.5	4
1	1	1	2	1	2	1	2	5	4	5	4	4	5	4	4	4	5	5	5	4	5	5	4	5	4	5	4	5	4	5	4	3	4	4	5	4	5	5	4	5	4	5	4	5	53.1632409676949	4.5	4.25	4.5	4.75
2	1	1	1	1	1	1	1	5	5	5	5	3	5	1	5	3	4	4	4	4	4	3	4	4	4	5	4	5	4	5	5	4	4	4	4	4	5	5	4	4	4	4	5	4	55.6229071906962	5	3.5	4.75	3.75
2	1	1	1	1	1	1	1	5	5	5	5	3	5	1	5	3	4	4	4	4	4	3	4	4	4	5	4	5	4	5	5	4	4	4	4	4	5	5	4	4	4	4	5	4	49.6574597086712	5	3.5	4.75	3.75
2	2	2	1	1	1	1	2	4	4	4	4	4	4	4	4	4	4	4	4	4	4	5	5	4	5	5	4	4	4	4	4	2	2	2	4	4	5	5	4	4	4	4	3	4	48.0327725896022	4	4	4	4
2	1	1	3	2	1	1	2	4	5	5	4	5	4	5	5	4	4	5	5	4	5	4	5	5	4	5	5	4	4	4	4	2	3	3	3	4	5	5	4	4	4	4	5	4	53.4268369726494	4.5	4.75	4	4.5
2	5	2	5	2	6	2	3	4	5	5	5	3	5	5	5	4	5	5	5	4	4	5	5	5	5	5	4	4	4	4	5	2	3	3	3	4	5	5	4	4	5	4	4	1	51.0150310979818	4.75	4.5	4.25	4.75
2	5	2	5	2	6	2	3	4	5	5	5	3	5	5	5	4	5	5	5	4	4	5	5	5	5	5	4	4	4	4	5	2	3	3	3	4	5	5	4	4	5	4	4	1	45.5264213903792	4.75	4.5	4.25	4.75
2	5	2	5	2	6	2	3	4	5	5	5	3	5	5	5	4	5	5	5	4	4	5	5	5	5	5	4	4	4	4	5	2	3	3	3	4	5	5	4	4	5	4	4	1	50.0069165580399	4.75	4.5	4.25	4.75
2	5	2	5	2	6	2	3	4	5	5	5	3	5	5	5	4	5	5	5	4	4	5	5	5	5	5	4	4	4	4	5	2	3	3	3	4	5	5	4	4	5	4	4	2	50.4987539543928	4.75	4.5	4.25	4.75
2	5	2	5	2	6	2	3	4	5	5	5	3	5	5	5	4	5	5	5	4	4	5	5	5	5	5	4	4	4	4	5	2	3	3	3	4	5	5	4	4	5	4	4	2	56.0455930034035	4.75	4.5	4.25	4.75
2	5	2	5	2	6	2	3	4	5	5	5	3	5	5	5	4	5	5	5	4	4	5	5	5	5	5	4	4	4	4	5	2	3	3	3	4	5	5	4	4	5	4	4	2	50.672507343344	4.75	4.5	4.25	4.75
2	5	2	5	2	6	2	3	4	5	5	5	3	5	5	5	4	5	5	5	4	4	5	5	5	5	5	4	4	4	4	5	2	3	3	3	4	5	5	4	4	5	4	4	2	52.4514445470243	4.75	4.5	4.25	4.75
2	5	2	5	2	6	2	3	4	5	5	5	3	5	5	5	4	5	5	5	4	4	5	5	5	5	5	4	4	4	4	5	2	3	3	3	4	5	5	4	4	5	4	4	2	53.7670470917109	4.75	4.5	4.25	4.75
2	5	2	5	2	6	2	3	4	5	5	5	3	5	5	5	4	5	5	5	4	4	5	5	5	5	5	4	4	4	4	5	2	3	3	3	4	5	5	4	4	5	4	4	2	51.0708956690131	4.75	4.5	4.25	4.75
2	5	2	5	2	6	2	3	4	5	5	5	3	5	5	5	4	5	5	5	4	4	5	5	5	5	5	4	4	4	4	5	2	3	3	3	4	5	5	4	4	5	4	4	3	46.3182836340136	4.75	4.5	4.25	4.75
2	5	2	5	2	6	2	3	4	5	5	5	3	5	5	5	4	5	5	5	4	4	5	5	5	5	5	4	4	4	4	5	2	3	3	3	4	5	5	4	4	5	4	4	3	47.7248785708436	4.75	4.5	4.25	4.75
2	5	2	5	2	6	2	3	4	5	5	5	3	5	5	5	4	5	5	5	4	4	5	5	5	5	5	4	4	4	4	5	2	3	3	3	4	5	5	4	4	5	4	4	3	46.9847878508196	4.75	4.5	4.25	4.75
2	5	2	5	2	6	2	3	4	5	5	5	3	5	5	5	4	5	5	5	4	4	5	5	5	5	5	4	4	4	4	5	2	3	3	3	4	5	5	4	4	5	4	4	3	47.8849546439752	4.75	4.5	4.25	4.75
2	5	2	5	2	6	2	3	4	5	5	5	3	5	5	5	4	5	5	5	4	4	5	5	5	5	5	4	4	4	4	5	2	3	3	3	4	5	5	4	4	5	4	4	3	54.2881423104744	4.75	4.5	4.25	4.75
2	5	2	5	2	6	2	3	4	5	5	5	3	5	5	5	4	5	5	5	4	4	5	5	5	5	5	4	4	4	4	5	2	3	3	3	4	5	5	4	4	5	4	4	3	52.1316471028562	4.75	4.5	4.25	4.75
2	5	2	5	2	6	2	3	4	5	5	5	3	5	5	5	4	5	5	5	4	4	5	5	5	5	5	4	4	4	4	5	2	3	3	3	4	5	5	4	4	5	4	4	3	49.3019136298543	4.75	4.5	4.25	4.75
2	5	2	5	2	6	2	3	4	5	5	5	3	5	5	5	4	5	5	5	4	4	5	5	5	5	5	4	4	4	4	5	2	3	3	3	4	5	5	4	4	5	4	4	3	51.1074138818726	4.75	4.5	4.25	4.75
2	5	2	5	2	6	2	3	4	5	5	5	3	5	5	5	4	5	5	5	4	4	5	5	5	5	5	4	4	4	4	5	2	3	3	3	4	5	5	4	4	5	4	4	3	46.7568818470207	4.75	4.5	4.25	4.75
2	5	2	5	2	6	2	3	4	5	5	5	3	5	5	5	4	5	5	5	4	4	5	5	5	5	5	4	4	4	4	5	2	3	3	3	4	5	5	4	4	5	4	4	3	49.1724946730026	4.75	4.5	4.25	4.75
2	5	2	5	2	6	2	3	4	5	5	5	3	5	5	5	4	5	5	5	4	4	5	5	5	5	5	4	4	4	4	5	2	3	3	3	4	5	5	4	4	5	4	4	3	50.0199741004211	4.75	4.5	4.25	4.75
2	5	2	5	2	6	2	3	4	5	5	5	3	5	5	5	4	5	5	5	4	4	5	5	5	5	5	4	4	4	4	5	2	3	3	3	4	5	5	4	4	5	4	4	3	55.0318831953801	4.75	4.5	4.25	4.75
2	5	2	5	2	6	2	3	4	5	5	5	3	5	5	5	4	5	5	5	4	4	5	5	5	5	5	4	4	4	4	5	2	3	3	3	4	5	5	4	4	5	4	4	3	50.8527280693847	4.75	4.5	4.25	4.75
2	5	2	5	2	6	2	3	4	5	5	5	3	5	5	5	4	5	5	5	4	4	5	5	5	5	5	4	4	4	4	5	2	3	3	3	4	5	5	4	4	5	4	4	3	51.0811321485846	4.75	4.5	4.25	4.75
2	5	2	5	2	6	2	3	4	5	5	5	3	5	5	5	4	5	5	5	4	4	5	5	5	5	5	4	4	4	4	5	2	3	3	3	4	5	5	4	4	5	4	4	5	48.8391719881674	4.75	4.5	4.25	4.75
2	5	2	5	2	6	2	3	4	5	5	5	3	5	5	5	4	5	5	5	4	4	5	5	5	5	5	4	4	4	4	5	2	3	3	3	4	5	5	4	4	5	4	4	5	52.785053162793	4.75	4.5	4.25	4.75
2	5	2	5	2	6	2	3	4	5	5	5	3	5	5	5	4	5	5	5	4	4	5	5	5	5	5	4	4	4	4	5	2	3	3	3	4	5	5	4	4	5	4	4	5	48.4687993574934	4.75	4.5	4.25	4.75
2	5	2	5	2	6	2	3	4	5	5	5	3	5	5	5	4	5	5	5	4	4	5	5	5	5	5	4	4	4	4	5	2	3	3	3	4	5	5	4	4	5	4	4	5	50.928676409375	4.75	4.5	4.25	4.75
2	5	2	5	2	6	2	3	4	5	5	5	3	5	5	5	4	5	5	5	4	4	5	5	5	5	5	4	4	4	4	5	2	3	3	3	4	5	5	4	4	5	4	4	5	48.2137177332581	4.75	4.5	4.25	4.75
2	5	2	5	2	6	2	3	4	5	5	5	3	5	5	5	4	5	5	5	4	4	5	5	5	5	5	4	4	4	4	5	2	3	3	3	4	5	5	4	4	5	4	4	5	49.3624368793329	4.75	4.5	4.25	4.75
2	5	2	5	2	6	2	3	4	5	5	5	3	5	5	5	4	5	5	5	4	4	5	5	5	5	5	4	4	4	4	5	2	3	3	3	4	5	5	4	4	5	4	4	5	51.6545646918121	4.75	4.5	4.25	4.75
2	5	2	5	2	6	2	3	4	5	5	5	3	5	5	5	4	5	5	5	4	4	5	5	5	5	5	4	4	4	4	5	2	3	3	3	4	5	5	4	4	5	4	4	5	51.7098620917229	4.75	4.5	4.25	4.75
2	5	2	5	2	6	2	3	4	5	5	5	3	5	5	5	4	5	5	5	4	4	5	5	5	5	5	4	4	4	4	5	2	3	3	3	4	5	5	4	4	5	4	4	5	49.7643603731906	4.75	4.5	4.25	4.75
2	5	2	5	2	6	2	3	4	5	5	5	3	5	5	5	4	5	5	5	4	4	5	5	5	5	5	4	4	4	4	5	2	3	3	3	4	5	5	4	4	5	4	4	5	54.7465793756757	4.75	4.5	4.25	4.75
2	5	2	5	2	6	2	3	4	5	5	5	3	5	5	5	4	5	5	5	4	4	5	5	5	5	5	4	4	4	4	5	2	3	3	3	4	5	5	4	4	5	4	4	5	53.0926137194181	4.75	4.5	4.25	4.75
2	5	2	5	2	6	2	3	4	5	5	5	3	5	5	5	4	5	5	5	4	4	5	5	5	5	5	4	4	4	4	5	2	3	3	3	4	5	5	4	4	5	4	4	5	44.0542653884125	4.75	4.5	4.25	4.75
2	5	2	5	2	6	2	3	4	5	5	5	3	5	5	5	4	5	5	5	4	4	5	5	5	5	5	4	4	4	4	5	2	3	3	3	4	5	5	4	4	5	4	4	5	49.7629189896014	4.75	4.5	4.25	4.75
2	5	2	5	2	6	2	3	4	5	5	5	3	5	5	5	4	5	5	5	4	4	5	5	5	5	5	4	4	4	4	5	2	3	3	3	4	5	5	4	4	5	4	4	5	49.7509794058561	4.75	4.5	4.25	4.75
2	5	2	5	2	6	2	3	4	5	5	5	3	5	5	5	4	5	5	5	4	4	5	5	5	5	5	4	4	4	4	5	2	3	3	3	4	5	5	4	4	5	4	4	5	52.0986878937778	4.75	4.5	4.25	4.75
2	5	2	5	2	6	2	3	4	5	5	5	3	5	5	5	4	5	5	5	4	4	5	5	5	5	5	4	4	4	4	5	2	3	3	3	4	5	5	4	4	5	4	4	5	53.3394780215222	4.75	4.5	4.25	4.75
2	5	2	5	2	6	2	3	4	5	5	5	3	5	5	5	4	5	5	5	4	4	5	5	5	5	5	4	4	4	4	5	2	3	3	3	4	5	5	4	4	5	4	4	5	51.0388070714303	4.75	4.5	4.25	4.75
2	5	2	5	2	6	2	3	4	5	5	5	3	5	5	5	4	5	5	5	4	4	5	5	5	5	5	4	4	4	4	5	2	3	3	3	4	5	5	4	4	5	4	4	5	47.7695188338465	4.75	4.5	4.25	4.75
2	5	2	5	2	6	2	3	4	5	5	5	3	5	5	5	4	5	5	5	4	4	5	5	5	5	5	4	4	4	4	5	2	3	3	3	4	5	5	4	4	5	4	4	5	48.8116023566434	4.75	4.5	4.25	4.75
2	5	2	5	2	6	2	3	4	5	5	5	3	5	5	5	4	5	5	5	4	4	5	5	5	5	5	4	4	4	4	5	2	3	3	3	4	5	5	4	4	5	4	4	5	48.0013983274294	4.75	4.5	4.25	4.75
2	5	2	5	2	6	2	3	4	5	5	5	3	5	5	5	4	5	5	5	4	4	5	5	5	5	5	4	4	4	4	5	2	3	3	3	4	5	5	4	4	5	4	4	5	46.9025890441469	4.75	4.5	4.25	4.75
2	5	2	5	2	6	2	3	4	5	5	5	3	5	5	5	4	5	5	5	4	4	5	5	5	5	5	4	4	4	4	5	2	3	3	3	4	5	5	4	4	5	4	4	5	42.3356786457987	4.75	4.5	4.25	4.75
2	5	2	5	2	6	2	3	4	5	5	5	3	5	5	5	4	5	5	5	4	4	5	5	5	5	5	4	4	4	4	5	2	3	3	3	4	5	5	4	4	5	4	4	5	46.6644371287301	4.75	4.5	4.25	4.75
2	5	2	5	2	6	2	3	4	5	5	5	3	5	5	5	4	5	5	5	4	4	5	5	5	5	5	4	4	4	4	5	2	3	3	3	4	5	5	4	4	5	4	4	5	54.2797157799441	4.75	4.5	4.25	4.75
2	5	2	5	2	6	2	3	4	5	5	5	3	5	5	5	4	5	5	5	4	4	5	5	5	5	5	4	4	4	4	5	2	3	3	3	4	5	5	4	4	5	4	4	5	47.4069024184791	4.75	4.5	4.25	4.75
2	5	2	5	2	6	2	3	4	5	5	5	3	5	5	5	4	5	5	5	4	4	5	5	5	5	5	4	4	4	4	5	2	3	3	3	4	5	5	4	4	5	4	4	4	54.9273874075783	4.75	4.5	4.25	4.75
2	5	2	5	2	6	2	3	4	5	5	5	3	5	5	5	4	5	5	5	4	4	5	5	5	5	5	4	4	4	4	5	2	3	3	3	4	5	5	4	4	5	4	4	4	48.4485405381421	4.75	4.5	4.25	4.75
2	5	2	5	2	6	2	3	4	5	5	5	3	5	5	5	4	5	5	5	4	4	5	5	5	5	5	4	4	4	4	5	2	3	3	3	4	5	5	4	4	5	4	4	4	47.6614491487271	4.75	4.5	4.25	4.75
2	5	2	5	2	6	2	3	4	5	5	5	3	5	5	5	4	5	5	5	4	4	5	5	5	5	5	4	4	4	4	5	2	3	3	3	4	5	5	4	4	5	4	4	4	49.3144292168062	4.75	4.5	4.25	4.75
2	5	2	5	2	6	2	3	4	5	5	5	3	5	5	5	4	5	5	5	4	4	5	5	5	5	5	4	4	4	4	5	2	3	3	3	4	5	5	4	4	5	4	4	4	49.8891959390044	4.75	4.5	4.25	4.75
2	5	2	5	2	6	2	3	4	5	5	5	3	5	5	5	4	5	5	5	4	4	5	5	5	5	5	4	4	4	4	5	2	3	3	3	4	5	5	4	4	5	4	4	4	48.6996568445157	4.75	4.5	4.25	4.75
2	5	2	5	2	6	2	3	4	5	5	5	3	5	5	5	4	5	5	5	4	4	5	5	5	5	5	4	4	4	4	5	2	3	3	3	4	5	5	4	4	5	4	4	4	54.4389500381477	4.75	4.5	4.25	4.75
2	5	2	5	2	6	2	3	4	5	5	5	3	5	5	5	4	5	5	5	4	4	5	5	5	5	5	4	4	4	4	5	2	3	3	3	4	5	5	4	4	5	4	4	4	49.7885964432075	4.75	4.5	4.25	4.75
2	5	2	5	2	6	2	3	4	5	5	5	3	5	5	5	4	5	5	5	4	4	5	5	5	5	5	4	4	4	4	5	2	3	3	3	4	5	5	4	4	5	4	4	4	45.1792750657774	4.75	4.5	4.25	4.75
2	5	2	5	2	6	2	3	4	5	5	5	3	5	5	5	4	5	5	5	4	4	5	5	5	5	5	4	4	4	4	5	2	3	3	3	4	5	5	4	4	5	4	4	4	51.1753913667688	4.75	4.5	4.25	4.75
2	5	2	5	2	6	2	3	4	5	5	5	3	5	5	5	4	5	5	5	4	4	5	5	5	5	5	4	4	4	4	5	2	3	3	3	4	5	5	4	4	5	4	4	4	45.2309610196709	4.75	4.5	4.25	4.75
2	5	2	5	2	6	2	3	4	5	5	5	3	5	5	5	4	5	5	5	4	4	5	5	5	5	5	4	4	4	4	5	2	3	3	3	4	5	5	4	4	5	4	4	4	50.2716787630198	4.75	4.5	4.25	4.75
2	5	2	5	2	6	2	3	4	5	5	5	3	5	5	5	4	5	5	5	4	4	5	5	5	5	5	4	4	4	4	5	2	3	3	3	4	5	5	4	4	5	4	4	4	50.030144584731	4.75	4.5	4.25	4.75
2	5	2	5	2	6	2	3	4	5	5	5	3	5	5	5	4	5	5	5	4	4	5	5	5	5	5	4	4	4	4	5	2	3	3	3	4	5	5	4	4	5	4	4	4	47.9869058427572	4.75	4.5	4.25	4.75
2	5	2	5	2	6	2	3	4	5	5	5	3	5	5	5	4	5	5	5	4	4	5	5	5	5	5	4	4	4	4	5	2	3	3	3	4	5	5	4	4	5	4	4	4	53.9763241133485	4.75	4.5	4.25	4.75
2	5	2	5	2	6	2	3	4	5	5	5	3	5	5	5	4	5	5	5	4	4	5	5	5	5	5	4	4	4	4	5	2	3	3	3	4	5	5	4	4	5	4	4	4	49.2520791944564	4.75	4.5	4.25	4.75
2	5	2	5	2	6	2	3	4	5	5	5	3	5	5	5	4	5	5	5	4	4	5	5	5	5	5	4	4	4	4	5	2	3	3	3	4	5	5	4	4	5	4	4	4	50.3047564696267	4.75	4.5	4.25	4.75
2	5	2	5	2	6	2	3	4	5	5	5	3	5	5	5	4	5	5	5	4	4	5	5	5	5	5	4	4	4	4	5	2	3	3	3	4	5	5	4	4	5	4	4	4	49.8615393373081	4.75	4.5	4.25	4.75
2	5	2	5	2	6	2	3	4	5	5	5	3	5	5	5	4	5	5	5	4	4	5	5	5	5	5	4	4	4	4	5	2	3	3	3	4	5	5	4	4	5	4	4	4	52.9360247536104	4.75	4.5	4.25	4.75
2	5	2	5	2	6	2	3	4	5	5	5	3	5	5	5	4	5	5	5	4	4	5	5	5	5	5	4	4	4	4	5	2	3	3	3	4	5	5	4	4	5	4	4	4	46.197207048176	4.75	4.5	4.25	4.75
2	5	2	5	2	6	2	3	4	5	5	5	3	5	5	5	4	5	5	5	4	4	5	5	5	5	5	4	4	4	4	5	2	3	3	3	4	5	5	4	4	5	4	4	4	49.3882545352316	4.75	4.5	4.25	4.75
2	5	2	5	2	6	2	3	4	5	5	5	3	5	5	5	4	5	5	5	4	4	5	5	5	5	5	4	4	4	4	5	2	3	3	3	4	5	5	4	4	5	4	4	4	47.4565584423745	4.75	4.5	4.25	4.75
2	5	2	5	2	6	2	3	4	5	5	5	3	5	5	5	4	5	5	5	4	4	5	5	5	5	5	4	4	4	4	5	2	3	3	3	4	5	5	4	4	5	4	4	4	51.7761335516464	4.75	4.5	4.25	4.75
2	5	2	5	2	6	2	3	4	5	5	5	3	5	5	5	4	5	5	5	4	4	5	5	5	5	5	4	4	4	4	5	2	3	3	3	4	5	5	4	4	5	4	4	4	44.2211939471826	4.75	4.5	4.25	4.75
2	5	2	5	2	6	2	3	4	5	5	5	3	5	5	5	4	5	5	5	4	4	5	5	5	5	5	4	4	4	4	5	2	3	3	3	4	5	5	4	4	5	4	4	4	51.144546989855	4.75	4.5	4.25	4.75
2	5	2	5	2	6	2	3	4	5	5	5	3	5	5	5	4	5	5	5	4	4	5	5	5	5	5	4	4	4	4	5	2	3	3	3	4	5	5	4	4	5	4	4	4	53.8034598402346	4.75	4.5	4.25	4.75
2	5	2	5	2	6	2	3	4	5	5	5	3	5	5	5	4	5	5	5	4	4	5	5	5	5	5	4	4	4	4	5	2	3	3	3	4	5	5	4	4	5	4	4	4	51.5066274686046	4.75	4.5	4.25	4.75
2	5	2	5	2	6	2	3	4	5	5	5	3	5	5	5	4	5	5	5	4	4	5	5	5	5	5	4	4	4	4	5	2	3	3	3	4	5	5	4	4	5	4	4	4	53.4628737384521	4.75	4.5	4.25	4.75
1	5	2	4	2	5	2	2	4	5	4	5	5	5	3	5	4	4	5	5	5	5	4	5	5	4	4	4	4	5	5	5	2	2	2	2	4	5	5	4	5	5	4	4	1	50.1394610182408	4.5	4.5	4.75	4.5
1	5	2	4	2	5	2	2	4	5	4	5	5	5	3	5	4	4	5	5	5	5	4	5	5	4	4	4	4	5	5	5	2	2	2	2	4	5	5	4	5	5	4	4	1	53.6903540194452	4.5	4.5	4.75	4.5
1	5	2	4	2	5	2	2	4	5	4	5	5	5	3	5	4	4	5	5	5	5	4	5	5	4	4	4	4	5	5	5	2	2	2	2	4	5	5	4	5	5	4	4	2	55.8568845198217	4.5	4.5	4.75	4.5
1	5	2	4	2	5	2	2	4	5	4	5	5	5	3	5	4	4	5	5	5	5	4	5	5	4	4	4	4	5	5	5	2	2	2	2	4	5	5	4	5	5	4	4	3	46.0854682938886	4.5	4.5	4.75	4.5
1	5	2	4	2	5	2	2	4	5	4	5	5	5	3	5	4	4	5	5	5	5	4	5	5	4	4	4	4	5	5	5	2	2	2	2	4	5	5	4	5	5	4	4	3	55.6302771766382	4.5	4.5	4.75	4.5
1	5	2	4	2	5	2	2	4	5	4	5	5	5	3	5	4	4	5	5	5	5	4	5	5	4	4	4	4	5	5	5	2	2	2	2	4	5	5	4	5	5	4	4	3	48.0073716687097	4.5	4.5	4.75	4.5
1	5	2	4	2	5	2	2	4	5	4	5	5	5	3	5	4	4	5	5	5	5	4	5	5	4	4	4	4	5	5	5	2	2	2	2	4	5	5	4	5	5	4	4	3	46.8642486893959	4.5	4.5	4.75	4.5
1	5	2	4	2	5	2	2	4	5	4	5	5	5	3	5	4	4	5	5	5	5	4	5	5	4	4	4	4	5	5	5	2	2	2	2	4	5	5	4	5	5	4	4	3	53.5568132885542	4.5	4.5	4.75	4.5
1	5	2	4	2	5	2	2	4	5	4	5	5	5	3	5	4	4	5	5	5	5	4	5	5	4	4	4	4	5	5	5	2	2	2	2	4	5	5	4	5	5	4	4	3	54.2566394684813	4.5	4.5	4.75	4.5
1	5	2	4	2	5	2	2	4	5	4	5	5	5	3	5	4	4	5	5	5	5	4	5	5	4	4	4	4	5	5	5	2	2	2	2	4	5	5	4	5	5	4	4	3	50.0909572610648	4.5	4.5	4.75	4.5
1	5	2	4	2	5	2	2	4	5	4	5	5	5	3	5	4	4	5	5	5	5	4	5	5	4	4	4	4	5	5	5	2	2	2	2	4	5	5	4	5	5	4	4	3	55.8329829773113	4.5	4.5	4.75	4.5
1	5	2	4	2	5	2	2	4	5	4	5	5	5	3	5	4	4	5	5	5	5	4	5	5	4	4	4	4	5	5	5	2	2	2	2	4	5	5	4	5	5	4	4	3	46.0012093502763	4.5	4.5	4.75	4.5
1	5	2	4	2	5	2	2	4	5	4	5	5	5	3	5	4	4	5	5	5	5	4	5	5	4	4	4	4	5	5	5	2	2	2	2	4	5	5	4	5	5	4	4	5	47.9118082597507	4.5	4.5	4.75	4.5
1	5	2	4	2	5	2	2	4	5	4	5	5	5	3	5	4	4	5	5	5	5	4	5	5	4	4	4	4	5	5	5	2	2	2	2	4	5	5	4	5	5	4	4	5	51.1033477706753	4.5	4.5	4.75	4.5
1	5	2	4	2	5	2	2	4	5	4	5	5	5	3	5	4	4	5	5	5	5	4	5	5	4	4	4	4	5	5	5	2	2	2	2	4	5	5	4	5	5	4	4	5	49.1962057314815	4.5	4.5	4.75	4.5
1	5	2	4	2	5	2	2	4	5	4	5	5	5	3	5	4	4	5	5	5	5	4	5	5	4	4	4	4	5	5	5	2	2	2	2	4	5	5	4	5	5	4	4	5	51.4961047729518	4.5	4.5	4.75	4.5
1	5	2	4	2	5	2	2	4	5	4	5	5	5	3	5	4	4	5	5	5	5	4	5	5	4	4	4	4	5	5	5	2	2	2	2	4	5	5	4	5	5	4	4	5	51.9149522741883	4.5	4.5	4.75	4.5
1	5	2	4	2	5	2	2	4	5	4	5	5	5	3	5	4	4	5	5	5	5	4	5	5	4	4	4	4	5	5	5	2	2	2	2	4	5	5	4	5	5	4	4	5	56.1153519977238	4.5	4.5	4.75	4.5
1	5	2	4	2	5	2	2	4	5	4	5	5	5	3	5	4	4	5	5	5	5	4	5	5	4	4	4	4	5	5	5	2	2	2	2	4	5	5	4	5	5	4	4	5	52.7705551720425	4.5	4.5	4.75	4.5
1	5	2	4	2	5	2	2	4	5	4	5	5	5	3	5	4	4	5	5	5	5	4	5	5	4	4	4	4	5	5	5	2	2	2	2	4	5	5	4	5	5	4	4	5	46.5427543997618	4.5	4.5	4.75	4.5
1	5	2	4	2	5	2	2	4	5	4	5	5	5	3	5	4	4	5	5	5	5	4	5	5	4	4	4	4	5	5	5	2	2	2	2	4	5	5	4	5	5	4	4	5	53.1569903908697	4.5	4.5	4.75	4.5
1	5	2	4	2	5	2	2	4	5	4	5	5	5	3	5	4	4	5	5	5	5	4	5	5	4	4	4	4	5	5	5	2	2	2	2	4	5	5	4	5	5	4	4	5	53.0267733292912	4.5	4.5	4.75	4.5
1	5	2	4	2	5	2	2	4	5	4	5	5	5	3	5	4	4	5	5	5	5	4	5	5	4	4	4	4	5	5	5	2	2	2	2	4	5	5	4	5	5	4	4	5	48.1131856930356	4.5	4.5	4.75	4.5
1	5	2	4	2	5	2	2	4	5	4	5	5	5	3	5	4	4	5	5	5	5	4	5	5	4	4	4	4	5	5	5	2	2	2	2	4	5	5	4	5	5	4	4	5	52.6686546749543	4.5	4.5	4.75	4.5
1	5	2	4	2	5	2	2	4	5	4	5	5	5	3	5	4	4	5	5	5	5	4	5	5	4	4	4	4	5	5	5	2	2	2	2	4	5	5	4	5	5	4	4	5	46.2502148080115	4.5	4.5	4.75	4.5
1	5	2	4	2	5	2	2	4	5	4	5	5	5	3	5	4	4	5	5	5	5	4	5	5	4	4	4	4	5	5	5	2	2	2	2	4	5	5	4	5	5	4	4	5	55.176658526785	4.5	4.5	4.75	4.5
1	5	2	4	2	5	2	2	4	5	4	5	5	5	3	5	4	4	5	5	5	5	4	5	5	4	4	4	4	5	5	5	2	2	2	2	4	5	5	4	5	5	4	4	5	47.6049610633859	4.5	4.5	4.75	4.5
1	5	2	4	2	5	2	2	4	5	4	5	5	5	3	5	4	4	5	5	5	5	4	5	5	4	4	4	4	5	5	5	2	2	2	2	4	5	5	4	5	5	4	4	5	50.5531190538305	4.5	4.5	4.75	4.5
1	5	2	4	2	5	2	2	4	5	4	5	5	5	3	5	4	4	5	5	5	5	4	5	5	4	4	4	4	5	5	5	2	2	2	2	4	5	5	4	5	5	4	4	5	50.6013529831492	4.5	4.5	4.75	4.5
1	5	2	4	2	5	2	2	4	5	4	5	5	5	3	5	4	4	5	5	5	5	4	5	5	4	4	4	4	5	5	5	2	2	2	2	4	5	5	4	5	5	4	4	5	51.379759812382	4.5	4.5	4.75	4.5
1	5	2	4	2	5	2	2	4	5	4	5	5	5	3	5	4	4	5	5	5	5	4	5	5	4	4	4	4	5	5	5	2	2	2	2	4	5	5	4	5	5	4	4	5	49.3720122657065	4.5	4.5	4.75	4.5
1	5	2	4	2	5	2	2	4	5	4	5	5	5	3	5	4	4	5	5	5	5	4	5	5	4	4	4	4	5	5	5	2	2	2	2	4	5	5	4	5	5	4	4	5	52.3751127082846	4.5	4.5	4.75	4.5
1	5	2	4	2	5	2	2	4	5	4	5	5	5	3	5	4	4	5	5	5	5	4	5	5	4	4	4	4	5	5	5	2	2	2	2	4	5	5	4	5	5	4	4	5	46.818688323562	4.5	4.5	4.75	4.5
1	5	2	4	2	5	2	2	4	5	4	5	5	5	3	5	4	4	5	5	5	5	4	5	5	4	4	4	4	5	5	5	2	2	2	2	4	5	5	4	5	5	4	4	5	50.9121060100405	4.5	4.5	4.75	4.5
1	5	2	4	2	5	2	2	4	5	4	5	5	5	3	5	4	4	5	5	5	5	4	5	5	4	4	4	4	5	5	5	2	2	2	2	4	5	5	4	5	5	4	4	5	51.2033946487148	4.5	4.5	4.75	4.5
1	5	2	4	2	5	2	2	4	5	4	5	5	5	3	5	4	4	5	5	5	5	4	5	5	4	4	4	4	5	5	5	2	2	2	2	4	5	5	4	5	5	4	4	5	49.8589357946315	4.5	4.5	4.75	4.5
1	5	2	4	2	5	2	2	4	5	4	5	5	5	3	5	4	4	5	5	5	5	4	5	5	4	4	4	4	5	5	5	2	2	2	2	4	5	5	4	5	5	4	4	5	51.4342932352977	4.5	4.5	4.75	4.5
1	5	2	4	2	5	2	2	4	5	4	5	5	5	3	5	4	4	5	5	5	5	4	5	5	4	4	4	4	5	5	5	2	2	2	2	4	5	5	4	5	5	4	4	5	47.9417405282825	4.5	4.5	4.75	4.5
1	5	2	4	2	5	2	2	4	5	4	5	5	5	3	5	4	4	5	5	5	5	4	5	5	4	4	4	4	5	5	5	2	2	2	2	4	5	5	4	5	5	4	4	5	44.3744861999981	4.5	4.5	4.75	4.5
1	5	2	4	2	5	2	2	4	5	4	5	5	5	3	5	4	4	5	5	5	5	4	5	5	4	4	4	4	5	5	5	2	2	2	2	4	5	5	4	5	5	4	4	4	54.1231057291695	4.5	4.5	4.75	4.5
1	5	2	4	2	5	2	2	4	5	4	5	5	5	3	5	4	4	5	5	5	5	4	5	5	4	4	4	4	5	5	5	2	2	2	2	4	5	5	4	5	5	4	4	4	53.4440028861212	4.5	4.5	4.75	4.5
1	5	2	4	2	5	2	2	4	5	4	5	5	5	3	5	4	4	5	5	5	5	4	5	5	4	4	4	4	5	5	5	2	2	2	2	4	5	5	4	5	5	4	4	4	51.8095883055261	4.5	4.5	4.75	4.5
1	5	2	4	2	5	2	2	4	5	4	5	5	5	3	5	4	4	5	5	5	5	4	5	5	4	4	4	4	5	5	5	2	2	2	2	4	5	5	4	5	5	4	4	4	44.9586690510786	4.5	4.5	4.75	4.5
1	5	2	4	2	5	2	2	4	5	4	5	5	5	3	5	4	4	5	5	5	5	4	5	5	4	4	4	4	5	5	5	2	2	2	2	4	5	5	4	5	5	4	4	4	51.9610953150776	4.5	4.5	4.75	4.5
1	5	2	4	2	5	2	2	4	5	4	5	5	5	3	5	4	4	5	5	5	5	4	5	5	4	4	4	4	5	5	5	2	2	2	2	4	5	5	4	5	5	4	4	4	48.2718442978649	4.5	4.5	4.75	4.5
1	5	2	4	2	5	2	2	4	5	4	5	5	5	3	5	4	4	5	5	5	5	4	5	5	4	4	4	4	5	5	5	2	2	2	2	4	5	5	4	5	5	4	4	4	51.8120610077475	4.5	4.5	4.75	4.5
1	5	2	4	2	5	2	2	4	5	4	5	5	5	3	5	4	4	5	5	5	5	4	5	5	4	4	4	4	5	5	5	2	2	2	2	4	5	5	4	5	5	4	4	4	53.921427866441	4.5	4.5	4.75	4.5
1	5	2	4	2	5	2	2	4	5	4	5	5	5	3	5	4	4	5	5	5	5	4	5	5	4	4	4	4	5	5	5	2	2	2	2	4	5	5	4	5	5	4	4	4	49.2977214593448	4.5	4.5	4.75	4.5
1	5	2	4	2	5	2	2	4	5	4	5	5	5	3	5	4	4	5	5	5	5	4	5	5	4	4	4	4	5	5	5	2	2	2	2	4	5	5	4	5	5	4	4	4	46.3596950095282	4.5	4.5	4.75	4.5
1	5	2	4	2	5	2	2	4	5	4	5	5	5	3	5	4	4	5	5	5	5	4	5	5	4	4	4	4	5	5	5	2	2	2	2	4	5	5	4	5	5	4	4	4	46.7607234063121	4.5	4.5	4.75	4.5
1	5	2	4	2	5	2	2	4	5	4	5	5	5	3	5	4	4	5	5	5	5	4	5	5	4	4	4	4	5	5	5	2	2	2	2	4	5	5	4	5	5	4	4	4	50.0564351501052	4.5	4.5	4.75	4.5
1	5	2	4	2	5	2	2	4	5	4	5	5	5	3	5	4	4	5	5	5	5	4	5	5	4	4	4	4	5	5	5	2	2	2	2	4	5	5	4	5	5	4	4	4	50.944849882901	4.5	4.5	4.75	4.5
1	5	2	4	2	5	2	2	4	5	4	5	5	5	3	5	4	4	5	5	5	5	4	5	5	4	4	4	4	5	5	5	2	2	2	2	4	5	5	4	5	5	4	4	4	46.1734228728766	4.5	4.5	4.75	4.5
1	5	2	4	2	5	2	2	4	5	4	5	5	5	3	5	4	4	5	5	5	5	4	5	5	4	4	4	4	5	5	5	2	2	2	2	4	5	5	4	5	5	4	4	4	53.5869762003711	4.5	4.5	4.75	4.5
1	5	2	4	2	5	2	2	4	5	4	5	5	5	3	5	4	4	5	5	5	5	4	5	5	4	4	4	4	5	5	5	2	2	2	2	4	5	5	4	5	5	4	4	4	54.8618103883593	4.5	4.5	4.75	4.5
1	5	2	4	2	5	2	2	4	5	4	5	5	5	3	5	4	4	5	5	5	5	4	5	5	4	4	4	4	5	5	5	2	2	2	2	4	5	5	4	5	5	4	4	4	45.0011190777274	4.5	4.5	4.75	4.5
1	5	2	4	2	5	2	2	4	5	4	5	5	5	3	5	4	4	5	5	5	5	4	5	5	4	4	4	4	5	5	5	2	2	2	2	4	5	5	4	5	5	4	4	4	48.9793177680344	4.5	4.5	4.75	4.5
1	5	2	4	2	5	2	2	4	5	4	5	5	5	3	5	4	4	5	5	5	5	4	5	5	4	4	4	4	5	5	5	2	2	2	2	4	5	5	4	5	5	4	4	4	47.4598079145745	4.5	4.5	4.75	4.5
1	5	2	4	2	5	2	2	4	5	4	5	5	5	3	5	4	4	5	5	5	5	4	5	5	4	4	4	4	5	5	5	2	2	2	2	4	5	5	4	5	5	4	4	4	51.986851966965	4.5	4.5	4.75	4.5
1	5	2	4	2	5	2	2	4	5	4	5	5	5	3	5	4	4	5	5	5	5	4	5	5	4	4	4	4	5	5	5	2	2	2	2	4	5	5	4	5	5	4	4	4	49.4461379337079	4.5	4.5	4.75	4.5
1	5	2	4	2	5	2	2	4	5	4	5	5	5	3	5	4	4	5	5	5	5	4	5	5	4	4	4	4	5	5	5	2	2	2	2	4	5	5	4	5	5	4	4	4	50.7424026122218	4.5	4.5	4.75	4.5
1	5	2	4	2	5	2	2	4	5	4	5	5	5	3	5	4	4	5	5	5	5	4	5	5	4	4	4	4	5	5	5	2	2	2	2	4	5	5	4	5	5	4	4	4	48.1057523624065	4.5	4.5	4.75	4.5
1	5	2	4	2	5	2	2	4	5	4	5	5	5	3	5	4	4	5	5	5	5	4	5	5	4	4	4	4	5	5	5	2	2	2	2	4	5	5	4	5	5	4	4	4	47.9844521848071	4.5	4.5	4.75	4.5
1	5	2	4	2	5	2	2	4	5	4	5	5	5	3	5	4	4	5	5	5	5	4	5	5	4	4	4	4	5	5	5	2	2	2	2	4	5	5	4	5	5	4	4	4	55.6735637951046	4.5	4.5	4.75	4.5
1	5	2	4	2	5	2	2	4	5	4	5	5	5	3	5	4	4	5	5	5	5	4	5	5	4	4	4	4	5	5	5	2	2	2	2	4	5	5	4	5	5	4	4	4	48.1522154672254	4.5	4.5	4.75	4.5
1	5	2	4	2	5	2	2	4	5	4	5	5	5	3	5	4	4	5	5	5	5	4	5	5	4	4	4	4	5	5	5	2	2	2	2	4	5	5	4	5	5	4	4	4	47.5387095080863	4.5	4.5	4.75	4.5
1	5	2	4	2	5	2	2	4	5	4	5	5	5	3	5	4	4	5	5	5	5	4	5	5	4	4	4	4	5	5	5	2	2	2	2	4	5	5	4	5	5	4	4	4	45.824578935347	4.5	4.5	4.75	4.5
1	5	2	4	2	5	2	2	4	5	4	5	5	5	3	5	4	4	5	5	5	5	4	5	5	4	4	4	4	5	5	5	2	2	2	2	4	5	5	4	5	5	4	4	4	49.7076209596286	4.5	4.5	4.75	4.5
1	5	2	4	2	5	2	2	4	5	4	5	5	5	3	5	4	4	5	5	5	5	4	5	5	4	4	4	4	5	5	5	2	2	2	2	4	5	5	4	5	5	4	4	4	54.5788025400588	4.5	4.5	4.75	4.5
1	5	2	4	2	5	2	2	4	5	4	5	5	5	3	5	4	4	5	5	5	5	4	5	5	4	4	4	4	5	5	5	2	2	2	2	4	5	5	4	5	5	4	4	4	50.9957486547018	4.5	4.5	4.75	4.5
1	5	2	4	2	5	2	2	4	5	4	5	5	5	3	5	4	4	5	5	5	5	4	5	5	4	4	4	4	5	5	5	2	2	2	2	4	5	5	4	5	5	4	4	4	49.8669846380652	4.5	4.5	4.75	4.5
1	5	2	4	2	5	2	2	4	5	4	5	5	5	3	5	4	4	5	5	5	5	4	5	5	4	4	4	4	5	5	5	2	2	2	2	4	5	5	4	5	5	4	4	4	52.1136227512608	4.5	4.5	4.75	4.5
1	5	2	4	2	5	2	2	4	5	4	5	5	5	3	5	4	4	5	5	5	5	4	5	5	4	4	4	4	5	5	5	2	2	2	2	4	5	5	4	5	5	4	4	4	47.9401731725602	4.5	4.5	4.75	4.5
1	5	2	4	2	5	2	2	4	5	4	5	5	5	3	5	4	4	5	5	5	5	4	5	5	4	4	4	4	5	5	5	2	2	2	2	4	5	5	4	5	5	4	4	4	47.243210848387	4.5	4.5	4.75	4.5
1	5	2	4	2	5	2	2	4	5	4	5	5	5	3	5	4	4	5	5	5	5	4	5	5	4	4	4	4	5	5	5	2	2	2	2	4	5	5	4	5	5	4	4	4	47.0384909716563	4.5	4.5	4.75	4.5
1	5	2	4	2	5	2	2	4	5	4	5	5	5	3	5	4	4	5	5	5	5	4	5	5	4	4	4	4	5	5	5	2	2	2	2	4	5	5	4	5	5	4	4	4	48.3173361779446	4.5	4.5	4.75	4.5
1	5	2	4	2	5	2	2	4	5	4	5	5	5	3	5	4	4	5	5	5	5	4	5	5	4	4	4	4	5	5	5	2	2	2	2	4	5	5	4	5	5	4	4	4	51.515622740711	4.5	4.5	4.75	4.5
1	5	2	4	2	5	2	2	4	5	4	5	5	5	3	5	4	4	5	5	5	5	4	5	5	4	4	4	4	5	5	5	2	2	2	2	4	5	5	4	5	5	4	4	4	44.6711011779285	4.5	4.5	4.75	4.5
2	1	1	3	2	2	1	2	4	4	4	4	4	4	4	4	4	4	4	4	4	4	4	5	5	4	4	4	5	5	4	5	2	2	1	2	4	5	5	4	5	4	4	4	1	48.8981696646119	4	4	4.75	4
2	1	1	3	2	2	1	2	4	4	4	4	4	4	4	4	4	4	4	4	4	4	4	5	5	4	4	4	5	5	4	5	2	2	1	2	4	5	5	4	5	4	4	4	1	50.3445698753079	4	4	4.75	4
2	1	1	3	2	2	1	2	4	4	4	4	4	4	4	4	4	4	4	4	4	4	4	5	5	4	4	4	5	5	4	5	2	2	1	2	4	5	5	4	5	4	4	4	2	50.3177617197617	4	4	4.75	4
2	1	1	3	2	2	1	2	4	4	4	4	4	4	4	4	4	4	4	4	4	4	4	5	5	4	4	4	5	5	4	5	2	2	1	2	4	5	5	4	5	4	4	4	2	49.3948806490778	4	4	4.75	4
2	1	1	3	2	2	1	2	4	4	4	4	4	4	4	4	4	4	4	4	4	4	4	5	5	4	4	4	5	5	4	5	2	2	1	2	4	5	5	4	5	4	4	4	2	52.2982500267604	4	4	4.75	4
2	1	1	3	2	2	1	2	4	4	4	4	4	4	4	4	4	4	4	4	4	4	4	5	5	4	4	4	5	5	4	5	2	2	1	2	4	5	5	4	5	4	4	4	2	49.2169173855974	4	4	4.75	4
2	1	1	3	2	2	1	2	4	4	4	4	4	4	4	4	4	4	4	4	4	4	4	5	5	4	4	4	5	5	4	5	2	2	1	2	4	5	5	4	5	4	4	4	5	46.9353522079121	4	4	4.75	4
2	1	1	3	2	2	1	2	4	4	4	4	4	4	4	4	4	4	4	4	4	4	4	5	5	4	4	4	5	5	4	5	2	2	1	2	4	5	5	4	5	4	4	4	5	53.6257100862242	4	4	4.75	4
2	1	1	3	2	2	1	2	4	4	4	4	4	4	4	4	4	4	4	4	4	4	4	5	5	4	4	4	5	5	4	5	2	2	1	2	4	5	5	4	5	4	4	4	5	50.9419156939207	4	4	4.75	4
2	1	1	3	2	2	1	2	4	4	4	4	4	4	4	4	4	4	4	4	4	4	4	5	5	4	4	4	5	5	4	5	2	2	1	2	4	5	5	4	5	4	4	4	5	50.8744107183822	4	4	4.75	4
2	1	1	3	2	2	1	2	4	4	4	4	4	4	4	4	4	4	4	4	4	4	4	5	5	4	4	4	5	5	4	5	2	2	1	2	4	5	5	4	5	4	4	4	5	47.5878828802149	4	4	4.75	4
2	1	1	3	2	2	1	2	4	4	4	4	4	4	4	4	4	4	4	4	4	4	4	5	5	4	4	4	5	5	4	5	2	2	1	2	4	5	5	4	5	4	4	4	5	55.4831660645814	4	4	4.75	4
2	1	1	3	2	2	1	2	4	4	4	4	4	4	4	4	4	4	4	4	4	4	4	5	5	4	4	4	5	5	4	5	2	2	1	2	4	5	5	4	5	4	4	4	5	45.6757251599097	4	4	4.75	4
2	1	1	3	2	2	1	2	4	4	4	4	4	4	4	4	4	4	4	4	4	4	4	5	5	4	4	4	5	5	4	5	2	2	1	2	4	5	5	4	5	4	4	4	5	49.8401084165626	4	4	4.75	4
2	1	1	3	2	2	1	2	4	4	4	4	4	4	4	4	4	4	4	4	4	4	4	5	5	4	4	4	5	5	4	5	2	2	1	2	4	5	5	4	5	4	4	4	5	50.3551400118549	4	4	4.75	4
2	1	1	3	2	2	1	2	4	4	4	4	4	4	4	4	4	4	4	4	4	4	4	5	5	4	4	4	5	5	4	5	2	2	1	2	4	5	5	4	5	4	4	4	5	52.1687934112397	4	4	4.75	4
2	1	1	3	2	2	1	2	4	4	4	4	4	4	4	4	4	4	4	4	4	4	4	5	5	4	4	4	5	5	4	5	2	2	1	2	4	5	5	4	5	4	4	4	5	46.926768060958	4	4	4.75	4
2	1	1	3	2	2	1	2	4	4	4	4	4	4	4	4	4	4	4	4	4	4	4	5	5	4	4	4	5	5	4	5	2	2	1	2	4	5	5	4	5	4	4	4	5	52.8789729776277	4	4	4.75	4
2	1	1	3	2	2	1	2	4	4	4	4	4	4	4	4	4	4	4	4	4	4	4	5	5	4	4	4	5	5	4	5	2	2	1	2	4	5	5	4	5	4	4	4	5	50.0035663924689	4	4	4.75	4
2	1	1	3	2	2	1	2	4	4	4	4	4	4	4	4	4	4	4	4	4	4	4	5	5	4	4	4	5	5	4	5	2	2	1	2	4	5	5	4	5	4	4	4	5	51.9876091922437	4	4	4.75	4
2	1	1	3	2	2	1	2	4	4	4	4	4	4	4	4	4	4	4	4	4	4	4	5	5	4	4	4	5	5	4	5	2	2	1	2	4	5	5	4	5	4	4	4	5	50.0512206831469	4	4	4.75	4
2	1	1	3	2	2	1	2	4	4	4	4	4	4	4	4	4	4	4	4	4	4	4	5	5	4	4	4	5	5	4	5	2	2	1	2	4	5	5	4	5	4	4	4	5	48.655118576143	4	4	4.75	4
2	1	1	3	2	2	1	2	4	4	4	4	4	4	4	4	4	4	4	4	4	4	4	5	5	4	4	4	5	5	4	5	2	2	1	2	4	5	5	4	5	4	4	4	5	51.0327764955721	4	4	4.75	4
2	1	1	3	2	2	1	2	4	4	4	4	4	4	4	4	4	4	4	4	4	4	4	5	5	4	4	4	5	5	4	5	2	2	1	2	4	5	5	4	5	4	4	4	5	51.7811668066244	4	4	4.75	4
2	1	1	3	2	2	1	2	4	4	4	4	4	4	4	4	4	4	4	4	4	4	4	5	5	4	4	4	5	5	4	5	2	2	1	2	4	5	5	4	5	4	4	4	5	50.502761992123	4	4	4.75	4
2	1	1	3	2	2	1	2	4	4	4	4	4	4	4	4	4	4	4	4	4	4	4	5	5	4	4	4	5	5	4	5	2	2	1	2	4	5	5	4	5	4	4	4	5	50.2995724795746	4	4	4.75	4
2	1	1	3	2	2	1	2	4	4	4	4	4	4	4	4	4	4	4	4	4	4	4	5	5	4	4	4	5	5	4	5	2	2	1	2	4	5	5	4	5	4	4	4	5	53.3151004588135	4	4	4.75	4
2	1	1	3	2	2	1	2	4	4	4	4	4	4	4	4	4	4	4	4	4	4	4	5	5	4	4	4	5	5	4	5	2	2	1	2	4	5	5	4	5	4	4	4	5	54.9480214938127	4	4	4.75	4
2	1	1	3	2	2	1	2	4	4	4	4	4	4	4	4	4	4	4	4	4	4	4	5	5	4	4	4	5	5	4	5	2	2	1	2	4	5	5	4	5	4	4	4	5	49.2631254614311	4	4	4.75	4
2	1	1	3	2	2	1	2	4	4	4	4	4	4	4	4	4	4	4	4	4	4	4	5	5	4	4	4	5	5	4	5	2	2	1	2	4	5	5	4	5	4	4	4	5	47.3584838808413	4	4	4.75	4
2	1	1	3	2	2	1	2	4	4	4	4	4	4	4	4	4	4	4	4	4	4	4	5	5	4	4	4	5	5	4	5	2	2	1	2	4	5	5	4	5	4	4	4	5	51.7117057761818	4	4	4.75	4
2	1	1	3	2	2	1	2	4	4	4	4	4	4	4	4	4	4	4	4	4	4	4	5	5	4	4	4	5	5	4	5	2	2	1	2	4	5	5	4	5	4	4	4	5	47.5217147941656	4	4	4.75	4
2	1	1	3	2	2	1	2	4	4	4	4	4	4	4	4	4	4	4	4	4	4	4	5	5	4	4	4	5	5	4	5	2	2	1	2	4	5	5	4	5	4	4	4	5	52.820491500905	4	4	4.75	4
2	1	1	3	2	2	1	2	4	4	4	4	4	4	4	4	4	4	4	4	4	4	4	5	5	4	4	4	5	5	4	5	2	2	1	2	4	5	5	4	5	4	4	4	5	48.1090612983505	4	4	4.75	4
2	1	1	3	2	2	1	2	4	4	4	4	4	4	4	4	4	4	4	4	4	4	4	5	5	4	4	4	5	5	4	5	2	2	1	2	4	5	5	4	5	4	4	4	5	50.7668947913428	4	4	4.75	4
2	1	1	3	2	2	1	2	4	4	4	4	4	4	4	4	4	4	4	4	4	4	4	5	5	4	4	4	5	5	4	5	2	2	1	2	4	5	5	4	5	4	4	4	3	52.0484207283414	4	4	4.75	4
2	1	1	3	2	2	1	2	4	4	4	4	4	4	4	4	4	4	4	4	4	4	4	5	5	4	4	4	5	5	4	5	2	2	1	2	4	5	5	4	5	4	4	4	3	49.8114334793146	4	4	4.75	4
2	1	1	3	2	2	1	2	4	4	4	4	4	4	4	4	4	4	4	4	4	4	4	5	5	4	4	4	5	5	4	5	2	2	1	2	4	5	5	4	5	4	4	4	3	52.8942707587081	4	4	4.75	4
2	1	1	3	2	2	1	2	4	4	4	4	4	4	4	4	4	4	4	4	4	4	4	5	5	4	4	4	5	5	4	5	2	2	1	2	4	5	5	4	5	4	4	4	3	42.3181613907659	4	4	4.75	4
2	1	1	3	2	2	1	2	4	4	4	4	4	4	4	4	4	4	4	4	4	4	4	5	5	4	4	4	5	5	4	5	2	2	1	2	4	5	5	4	5	4	4	4	3	55.1006888119393	4	4	4.75	4
2	1	1	3	2	2	1	2	4	4	4	4	4	4	4	4	4	4	4	4	4	4	4	5	5	4	4	4	5	5	4	5	2	2	1	2	4	5	5	4	5	4	4	4	3	50.2365348880382	4	4	4.75	4
2	1	1	3	2	2	1	2	4	4	4	4	4	4	4	4	4	4	4	4	4	4	4	5	5	4	4	4	5	5	4	5	2	2	1	2	4	5	5	4	5	4	4	4	3	52.9926795976201	4	4	4.75	4
2	1	1	3	2	2	1	2	4	4	4	4	4	4	4	4	4	4	4	4	4	4	4	5	5	4	4	4	5	5	4	5	2	2	1	2	4	5	5	4	5	4	4	4	3	52.2587550248536	4	4	4.75	4
2	1	1	3	2	2	1	2	4	4	4	4	4	4	4	4	4	4	4	4	4	4	4	5	5	4	4	4	5	5	4	5	2	2	1	2	4	5	5	4	5	4	4	4	3	49.6170064349171	4	4	4.75	4
2	1	1	3	2	2	1	2	4	4	4	4	4	4	4	4	4	4	4	4	4	4	4	5	5	4	4	4	5	5	4	5	2	2	1	2	4	5	5	4	5	4	4	4	3	57.2258774490725	4	4	4.75	4
2	1	1	3	2	2	1	2	4	4	4	4	4	4	4	4	4	4	4	4	4	4	4	5	5	4	4	4	5	5	4	5	2	2	1	2	4	5	5	4	5	4	4	4	3	49.5742036971597	4	4	4.75	4
2	1	1	3	2	2	1	2	4	4	4	4	4	4	4	4	4	4	4	4	4	4	4	5	5	4	4	4	5	5	4	5	2	2	1	2	4	5	5	4	5	4	4	4	3	54.1967637589155	4	4	4.75	4
2	1	1	3	2	2	1	2	4	4	4	4	4	4	4	4	4	4	4	4	4	4	4	5	5	4	4	4	5	5	4	5	2	2	1	2	4	5	5	4	5	4	4	4	3	49.6978597402134	4	4	4.75	4
2	1	1	3	2	2	1	2	4	4	4	4	4	4	4	4	4	4	4	4	4	4	4	5	5	4	4	4	5	5	4	5	2	2	1	2	4	5	5	4	5	4	4	4	3	50.3246709392259	4	4	4.75	4
2	1	1	3	2	2	1	2	4	4	4	4	4	4	4	4	4	4	4	4	4	4	4	5	5	4	4	4	5	5	4	5	2	2	1	2	4	5	5	4	5	4	4	4	3	52.095009412314	4	4	4.75	4
2	1	1	3	2	2	1	2	4	4	4	4	4	4	4	4	4	4	4	4	4	4	4	5	5	4	4	4	5	5	4	5	2	2	1	2	4	5	5	4	5	4	4	4	3	55.0313431704172	4	4	4.75	4
2	1	1	3	2	2	1	2	4	4	4	4	4	4	4	4	4	4	4	4	4	4	4	5	5	4	4	4	5	5	4	5	2	2	1	2	4	5	5	4	5	4	4	4	3	49.0175320036156	4	4	4.75	4
2	1	1	3	2	2	1	2	4	4	4	4	4	4	4	4	4	4	4	4	4	4	4	5	5	4	4	4	5	5	4	5	2	2	1	2	4	5	5	4	5	4	4	4	3	48.9493831690917	4	4	4.75	4
2	1	1	3	2	2	1	2	4	4	4	4	4	4	4	4	4	4	4	4	4	4	4	5	5	4	4	4	5	5	4	5	2	2	1	2	4	5	5	4	5	4	4	4	3	46.020386519231	4	4	4.75	4
2	1	1	3	2	2	1	2	4	4	4	4	4	4	4	4	4	4	4	4	4	4	4	5	5	4	4	4	5	5	4	5	2	2	1	2	4	5	5	4	5	4	4	4	3	53.6916855776837	4	4	4.75	4
2	1	1	3	2	2	1	2	4	4	4	4	4	4	4	4	4	4	4	4	4	4	4	5	5	4	4	4	5	5	4	5	2	2	1	2	4	5	5	4	5	4	4	4	3	50.7453981756622	4	4	4.75	4
2	1	1	3	2	2	1	2	4	4	4	4	4	4	4	4	4	4	4	4	4	4	4	5	5	4	4	4	5	5	4	5	2	2	1	2	4	5	5	4	5	4	4	4	3	48.4667176155809	4	4	4.75	4
2	1	1	3	2	2	1	2	4	4	4	4	4	4	4	4	4	4	4	4	4	4	4	5	5	4	4	4	5	5	4	5	2	2	1	2	4	5	5	4	5	4	4	4	4	52.047227502133	4	4	4.75	4
2	1	1	3	2	2	1	2	4	4	4	4	4	4	4	4	4	4	4	4	4	4	4	5	5	4	4	4	5	5	4	5	2	2	1	2	4	5	5	4	5	4	4	4	4	52.2696714617158	4	4	4.75	4
2	1	1	3	2	2	1	2	4	4	4	4	4	4	4	4	4	4	4	4	4	4	4	5	5	4	4	4	5	5	4	5	2	2	1	2	4	5	5	4	5	4	4	4	4	50.7167483939017	4	4	4.75	4
2	1	1	3	2	2	1	2	4	4	4	4	4	4	4	4	4	4	4	4	4	4	4	5	5	4	4	4	5	5	4	5	2	2	1	2	4	5	5	4	5	4	4	4	4	47.1026604750583	4	4	4.75	4
2	1	1	3	2	2	1	2	4	4	4	4	4	4	4	4	4	4	4	4	4	4	4	5	5	4	4	4	5	5	4	5	2	2	1	2	4	5	5	4	5	4	4	4	4	48.9945756897548	4	4	4.75	4
2	1	1	3	2	2	1	2	4	4	4	4	4	4	4	4	4	4	4	4	4	4	4	5	5	4	4	4	5	5	4	5	2	2	1	2	4	5	5	4	5	4	4	4	4	49.6973298875018	4	4	4.75	4
2	1	1	3	2	2	1	2	4	4	4	4	4	4	4	4	4	4	4	4	4	4	4	5	5	4	4	4	5	5	4	5	2	2	1	2	4	5	5	4	5	4	4	4	4	49.7424956321096	4	4	4.75	4
2	1	1	3	2	2	1	2	4	4	4	4	4	4	4	4	4	4	4	4	4	4	4	5	5	4	4	4	5	5	4	5	2	2	1	2	4	5	5	4	5	4	4	4	4	54.1670974720187	4	4	4.75	4
2	1	1	3	2	2	1	2	4	4	4	4	4	4	4	4	4	4	4	4	4	4	4	5	5	4	4	4	5	5	4	5	2	2	1	2	4	5	5	4	5	4	4	4	4	44.6753484510806	4	4	4.75	4
2	1	1	3	2	2	1	2	4	4	4	4	4	4	4	4	4	4	4	4	4	4	4	5	5	4	4	4	5	5	4	5	2	2	1	2	4	5	5	4	5	4	4	4	4	45.5793130732298	4	4	4.75	4
2	1	1	3	2	2	1	2	4	4	4	4	4	4	4	4	4	4	4	4	4	4	4	5	5	4	4	4	5	5	4	5	2	2	1	2	4	5	5	4	5	4	4	4	4	49.0804646305521	4	4	4.75	4
2	1	1	3	2	2	1	2	4	4	4	4	4	4	4	4	4	4	4	4	4	4	4	5	5	4	4	4	5	5	4	5	2	2	1	2	4	5	5	4	5	4	4	4	4	50.2763134857269	4	4	4.75	4
2	1	1	3	2	2	1	2	4	4	4	4	4	4	4	4	4	4	4	4	4	4	4	5	5	4	4	4	5	5	4	5	2	2	1	2	4	5	5	4	5	4	4	4	4	52.6147216310271	4	4	4.75	4
2	1	1	3	2	2	1	2	4	4	4	4	4	4	4	4	4	4	4	4	4	4	4	5	5	4	4	4	5	5	4	5	2	2	1	2	4	5	5	4	5	4	4	4	4	52.9232844645894	4	4	4.75	4
2	1	1	3	2	2	1	2	4	4	4	4	4	4	4	4	4	4	4	4	4	4	4	5	5	4	4	4	5	5	4	5	2	2	1	2	4	5	5	4	5	4	4	4	4	46.8920542957156	4	4	4.75	4
2	1	1	3	2	2	1	2	4	4	4	4	4	4	4	4	4	4	4	4	4	4	4	5	5	4	4	4	5	5	4	5	2	2	1	2	4	5	5	4	5	4	4	4	4	51.7943747038855	4	4	4.75	4
2	1	1	3	2	2	1	2	4	4	4	4	4	4	4	4	4	4	4	4	4	4	4	5	5	4	4	4	5	5	4	5	2	2	1	2	4	5	5	4	5	4	4	4	4	49.1226600277573	4	4	4.75	4
2	1	1	3	2	2	1	2	4	4	4	4	4	4	4	4	4	4	4	4	4	4	4	5	5	4	4	4	5	5	4	5	2	2	1	2	4	5	5	4	5	4	4	4	4	52.5905086463062	4	4	4.75	4
2	1	1	3	2	2	1	2	4	4	4	4	4	4	4	4	4	4	4	4	4	4	4	5	5	4	4	4	5	5	4	5	2	2	1	2	4	5	5	4	5	4	4	4	4	53.2655397769417	4	4	4.75	4
2	1	1	3	2	2	1	2	4	4	4	4	4	4	4	4	4	4	4	4	4	4	4	5	5	4	4	4	5	5	4	5	2	2	1	2	4	5	5	4	5	4	4	4	4	47.9738980717679	4	4	4.75	4
2	1	1	3	2	2	1	2	4	4	4	4	4	4	4	4	4	4	4	4	4	4	4	5	5	4	4	4	5	5	4	5	2	2	1	2	4	5	5	4	5	4	4	4	4	50.6810494307667	4	4	4.75	4
2	1	1	3	2	2	1	2	4	4	4	4	4	4	4	4	4	4	4	4	4	4	4	5	5	4	4	4	5	5	4	5	2	2	1	2	4	5	5	4	5	4	4	4	4	51.0710811918963	4	4	4.75	4
2	1	1	3	2	2	1	2	4	4	4	4	4	4	4	4	4	4	4	4	4	4	4	5	5	4	4	4	5	5	4	5	2	2	1	2	4	5	5	4	5	4	4	4	4	48.3607834748719	4	4	4.75	4
2	1	1	3	2	2	1	2	4	4	4	4	4	4	4	4	4	4	4	4	4	4	4	5	5	4	4	4	5	5	4	5	2	2	1	2	4	5	5	4	5	4	4	4	4	44.8168021335989	4	4	4.75	4
2	1	1	3	2	2	1	2	4	4	4	4	4	4	4	4	4	4	4	4	4	4	4	5	5	4	4	4	5	5	4	5	2	2	1	2	4	5	5	4	5	4	4	4	4	52.5184701614376	4	4	4.75	4
2	1	1	3	2	2	1	2	4	4	4	4	4	4	4	4	4	4	4	4	4	4	4	5	5	4	4	4	5	5	4	5	2	2	1	2	4	5	5	4	5	4	4	4	4	43.8127530246801	4	4	4.75	4
2	1	1	3	2	2	1	2	4	4	4	4	4	4	4	4	4	4	4	4	4	4	4	5	5	4	4	4	5	5	4	5	2	2	1	2	4	5	5	4	5	4	4	4	4	52.4446484838326	4	4	4.75	4
2	1	1	3	2	2	1	2	4	4	4	4	4	4	4	4	4	4	4	4	4	4	4	5	5	4	4	4	5	5	4	5	2	2	1	2	4	5	5	4	5	4	4	4	4	48.5582343391747	4	4	4.75	4
2	1	1	3	2	2	1	2	4	4	4	4	4	4	4	4	4	4	4	4	4	4	4	5	5	4	4	4	5	5	4	5	2	2	1	2	4	5	5	4	5	4	4	4	4	47.5352102180039	4	4	4.75	4
2	1	1	3	2	2	1	2	4	4	4	4	4	4	4	4	4	4	4	4	4	4	4	5	5	4	4	4	5	5	4	5	2	2	1	2	4	5	5	4	5	4	4	4	4	52.0419044200956	4	4	4.75	4
2	1	1	3	2	2	1	2	4	4	4	4	4	4	4	4	4	4	4	4	4	4	4	5	5	4	4	4	5	5	4	5	2	2	1	2	4	5	5	4	5	4	4	4	4	53.6509059982843	4	4	4.75	4
2	1	1	3	2	2	1	2	4	4	4	4	4	4	4	4	4	4	4	4	4	4	4	5	5	4	4	4	5	5	4	5	2	2	1	2	4	5	5	4	5	4	4	4	4	48.0328449656223	4	4	4.75	4
2	1	1	3	2	2	1	2	4	4	4	4	4	4	4	4	4	4	4	4	4	4	4	5	5	4	4	4	5	5	4	5	2	2	1	2	4	5	5	4	5	4	4	4	4	46.9390344102372	4	4	4.75	4
2	1	1	3	2	2	1	2	4	4	4	4	4	4	4	4	4	4	4	4	4	4	4	5	5	4	4	4	5	5	4	5	2	2	1	2	4	5	5	4	5	4	4	4	4	49.5760105654935	4	4	4.75	4
2	1	1	3	2	2	1	2	4	4	4	4	4	4	4	4	4	4	4	4	4	4	4	5	5	4	4	4	5	5	4	5	2	2	1	2	4	5	5	4	5	4	4	4	4	52.6448036541323	4	4	4.75	4
2	1	1	3	2	2	1	2	4	4	4	4	4	4	4	4	4	4	4	4	4	4	4	5	5	4	4	4	5	5	4	5	2	2	1	2	4	5	5	4	5	4	4	4	4	51.8798464281514	4	4	4.75	4
2	1	1	3	2	2	1	2	4	4	4	4	4	4	4	4	4	4	4	4	4	4	4	5	5	4	4	4	5	5	4	5	2	2	1	2	4	5	5	4	5	4	4	4	4	48.8305900118023	4	4	4.75	4
2	1	1	3	2	2	1	2	4	4	4	4	4	4	4	4	4	4	4	4	4	4	4	5	5	4	4	4	5	5	4	5	2	2	1	2	4	5	5	4	5	4	4	4	4	49.9324898703801	4	4	4.75	4
2	1	1	3	2	2	1	2	4	4	4	4	4	4	4	4	4	4	4	4	4	4	4	5	5	4	4	4	5	5	4	5	2	2	1	2	4	5	5	4	5	4	4	4	4	49.9010895620054	4	4	4.75	4
2	1	1	3	2	2	1	2	4	4	4	4	4	4	4	4	4	4	4	4	4	4	4	5	5	4	4	4	5	5	4	5	2	2	1	2	4	5	5	4	5	4	4	4	4	52.1654151291886	4	4	4.75	4
2	1	1	3	2	2	1	2	4	4	4	4	4	4	4	4	4	4	4	4	4	4	4	5	5	4	4	4	5	5	4	5	2	2	1	2	4	5	5	4	5	4	4	4	4	44.7001483315406	4	4	4.75	4
2	1	1	3	2	2	1	2	4	4	4	4	4	4	4	4	4	4	4	4	4	4	4	5	5	4	4	4	5	5	4	5	2	2	1	2	4	5	5	4	5	4	4	4	4	49.2969173032591	4	4	4.75	4
2	1	1	3	2	2	1	2	4	4	4	4	4	4	4	4	4	4	4	4	4	4	4	5	5	4	4	4	5	5	4	5	2	2	1	2	4	5	5	4	5	4	4	4	4	50.3570112249538	4	4	4.75	4
2	1	1	3	2	2	1	2	4	4	4	4	4	4	4	4	4	4	4	4	4	4	4	5	5	4	4	4	5	5	4	5	2	2	1	2	4	5	5	4	5	4	4	4	4	47.2426767648134	4	4	4.75	4
2	1	1	3	2	2	1	2	4	4	4	4	4	4	4	4	4	4	4	4	4	4	4	5	5	4	4	4	5	5	4	5	2	2	1	2	4	5	5	4	5	4	4	4	4	52.2103389878867	4	4	4.75	4
2	1	1	3	2	2	1	2	4	4	4	4	4	4	4	4	4	4	4	4	4	4	4	5	5	4	4	4	5	5	4	5	2	2	1	2	4	5	5	4	5	4	4	4	4	46.0150141657109	4	4	4.75	4
1	1	1	2	1	1	1	1	4	4	5	5	4	4	4	5	4	4	4	5	5	5	4	5	4	4	5	5	4	5	4	4	2	2	1	2	4	5	5	4	4	4	4	5	1	49.2624933350607	4.5	4.25	4.25	4.25
1	1	1	2	1	1	1	1	4	4	5	5	4	4	4	5	4	4	4	5	5	5	4	5	4	4	5	5	4	5	4	4	2	2	1	2	4	5	5	4	4	4	4	5	1	44.5872529794475	4.5	4.25	4.25	4.25
1	1	1	2	1	1	1	1	4	4	5	5	4	4	4	5	4	4	4	5	5	5	4	5	4	4	5	5	4	5	4	4	2	2	1	2	4	5	5	4	4	4	4	5	1	49.5797301764466	4.5	4.25	4.25	4.25
1	1	1	2	1	1	1	1	4	4	5	5	4	4	4	5	4	4	4	5	5	5	4	5	4	4	5	5	4	5	4	4	2	2	1	2	4	5	5	4	4	4	4	5	1	48.661854844394	4.5	4.25	4.25	4.25
1	1	1	2	1	1	1	1	4	4	5	5	4	4	4	5	4	4	4	5	5	5	4	5	4	4	5	5	4	5	4	4	2	2	1	2	4	5	5	4	4	4	4	5	2	48.1126106497997	4.5	4.25	4.25	4.25
1	1	1	2	1	1	1	1	4	4	5	5	4	4	4	5	4	4	4	5	5	5	4	5	4	4	5	5	4	5	4	4	2	2	1	2	4	5	5	4	4	4	4	5	2	51.5738486683559	4.5	4.25	4.25	4.25
1	1	1	2	1	1	1	1	4	4	5	5	4	4	4	5	4	4	4	5	5	5	4	5	4	4	5	5	4	5	4	4	2	2	1	2	4	5	5	4	4	4	4	5	3	50.5260635259205	4.5	4.25	4.25	4.25
1	1	1	2	1	1	1	1	4	4	5	5	4	4	4	5	4	4	4	5	5	5	4	5	4	4	5	5	4	5	4	4	2	2	1	2	4	5	5	4	4	4	4	5	3	54.5071269792332	4.5	4.25	4.25	4.25
1	1	1	2	1	1	1	1	4	4	5	5	4	4	4	5	4	4	4	5	5	5	4	5	4	4	5	5	4	5	4	4	2	2	1	2	4	5	5	4	4	4	4	5	3	54.581289855847	4.5	4.25	4.25	4.25
1	1	1	2	1	1	1	1	4	4	5	5	4	4	4	5	4	4	4	5	5	5	4	5	4	4	5	5	4	5	4	4	2	2	1	2	4	5	5	4	4	4	4	5	3	50.1863360586258	4.5	4.25	4.25	4.25
1	1	1	2	1	1	1	1	4	4	5	5	4	4	4	5	4	4	4	5	5	5	4	5	4	4	5	5	4	5	4	4	2	2	1	2	4	5	5	4	4	4	4	5	3	48.2895290214393	4.5	4.25	4.25	4.25
1	1	1	2	1	1	1	1	4	4	5	5	4	4	4	5	4	4	4	5	5	5	4	5	4	4	5	5	4	5	4	4	2	2	1	2	4	5	5	4	4	4	4	5	3	46.0740920005807	4.5	4.25	4.25	4.25
1	1	1	2	1	1	1	1	4	4	5	5	4	4	4	5	4	4	4	5	5	5	4	5	4	4	5	5	4	5	4	4	2	2	1	2	4	5	5	4	4	4	4	5	3	52.3289024019179	4.5	4.25	4.25	4.25
1	1	1	2	1	1	1	1	4	4	5	5	4	4	4	5	4	4	4	5	5	5	4	5	4	4	5	5	4	5	4	4	2	2	1	2	4	5	5	4	4	4	4	5	3	48.8128126567228	4.5	4.25	4.25	4.25
1	1	1	2	1	1	1	1	4	4	5	5	4	4	4	5	4	4	4	5	5	5	4	5	4	4	5	5	4	5	4	4	2	2	1	2	4	5	5	4	4	4	4	5	3	48.7920413888727	4.5	4.25	4.25	4.25
1	1	1	2	1	1	1	1	4	4	5	5	4	4	4	5	4	4	4	5	5	5	4	5	4	4	5	5	4	5	4	4	2	2	1	2	4	5	5	4	4	4	4	5	3	53.7789245909797	4.5	4.25	4.25	4.25
1	1	1	2	1	1	1	1	4	4	5	5	4	4	4	5	4	4	4	5	5	5	4	5	4	4	5	5	4	5	4	4	2	2	1	2	4	5	5	4	4	4	4	5	3	43.8516025896983	4.5	4.25	4.25	4.25
1	1	1	2	1	1	1	1	4	4	5	5	4	4	4	5	4	4	4	5	5	5	4	5	4	4	5	5	4	5	4	4	2	2	1	2	4	5	5	4	4	4	4	5	3	51.4521244026205	4.5	4.25	4.25	4.25
1	1	1	2	1	1	1	1	4	4	5	5	4	4	4	5	4	4	4	5	5	5	4	5	4	4	5	5	4	5	4	4	2	2	1	2	4	5	5	4	4	4	4	5	3	49.8992141679835	4.5	4.25	4.25	4.25
1	1	1	2	1	1	1	1	4	4	5	5	4	4	4	5	4	4	4	5	5	5	4	5	4	4	5	5	4	5	4	4	2	2	1	2	4	5	5	4	4	4	4	5	3	43.0057750777151	4.5	4.25	4.25	4.25
1	1	1	2	1	1	1	1	4	4	5	5	4	4	4	5	4	4	4	5	5	5	4	5	4	4	5	5	4	5	4	4	2	2	1	2	4	5	5	4	4	4	4	5	5	48.2020146243041	4.5	4.25	4.25	4.25
1	1	1	2	1	1	1	1	4	4	5	5	4	4	4	5	4	4	4	5	5	5	4	5	4	4	5	5	4	5	4	4	2	2	1	2	4	5	5	4	4	4	4	5	5	47.3034946324129	4.5	4.25	4.25	4.25
1	1	1	2	1	1	1	1	4	4	5	5	4	4	4	5	4	4	4	5	5	5	4	5	4	4	5	5	4	5	4	4	2	2	1	2	4	5	5	4	4	4	4	5	5	56.135698887463	4.5	4.25	4.25	4.25
1	1	1	2	1	1	1	1	4	4	5	5	4	4	4	5	4	4	4	5	5	5	4	5	4	4	5	5	4	5	4	4	2	2	1	2	4	5	5	4	4	4	4	5	5	49.44890585427	4.5	4.25	4.25	4.25
1	1	1	2	1	1	1	1	4	4	5	5	4	4	4	5	4	4	4	5	5	5	4	5	4	4	5	5	4	5	4	4	2	2	1	2	4	5	5	4	4	4	4	5	5	52.8339856743644	4.5	4.25	4.25	4.25
1	1	1	2	1	1	1	1	4	4	5	5	4	4	4	5	4	4	4	5	5	5	4	5	4	4	5	5	4	5	4	4	2	2	1	2	4	5	5	4	4	4	4	5	5	46.3588509242199	4.5	4.25	4.25	4.25
1	1	1	2	1	1	1	1	4	4	5	5	4	4	4	5	4	4	4	5	5	5	4	5	4	4	5	5	4	5	4	4	2	2	1	2	4	5	5	4	4	4	4	5	5	47.6598175810863	4.5	4.25	4.25	4.25
1	1	1	2	1	1	1	1	4	4	5	5	4	4	4	5	4	4	4	5	5	5	4	5	4	4	5	5	4	5	4	4	2	2	1	2	4	5	5	4	4	4	4	5	5	45.4913216957522	4.5	4.25	4.25	4.25
1	1	1	2	1	1	1	1	4	4	5	5	4	4	4	5	4	4	4	5	5	5	4	5	4	4	5	5	4	5	4	4	2	2	1	2	4	5	5	4	4	4	4	5	5	46.5523889827598	4.5	4.25	4.25	4.25
1	1	1	2	1	1	1	1	4	4	5	5	4	4	4	5	4	4	4	5	5	5	4	5	4	4	5	5	4	5	4	4	2	2	1	2	4	5	5	4	4	4	4	5	5	43.6903940920562	4.5	4.25	4.25	4.25
1	1	1	2	1	1	1	1	4	4	5	5	4	4	4	5	4	4	4	5	5	5	4	5	4	4	5	5	4	5	4	4	2	2	1	2	4	5	5	4	4	4	4	5	5	51.0408999958501	4.5	4.25	4.25	4.25
1	1	1	2	1	1	1	1	4	4	5	5	4	4	4	5	4	4	4	5	5	5	4	5	4	4	5	5	4	5	4	4	2	2	1	2	4	5	5	4	4	4	4	5	5	57.3368079640386	4.5	4.25	4.25	4.25
1	1	1	2	1	1	1	1	4	4	5	5	4	4	4	5	4	4	4	5	5	5	4	5	4	4	5	5	4	5	4	4	2	2	1	2	4	5	5	4	4	4	4	5	5	53.1145713088576	4.5	4.25	4.25	4.25
1	1	1	2	1	1	1	1	4	4	5	5	4	4	4	5	4	4	4	5	5	5	4	5	4	4	5	5	4	5	4	4	2	2	1	2	4	5	5	4	4	4	4	5	5	51.0839878495597	4.5	4.25	4.25	4.25
1	1	1	2	1	1	1	1	4	4	5	5	4	4	4	5	4	4	4	5	5	5	4	5	4	4	5	5	4	5	4	4	2	2	1	2	4	5	5	4	4	4	4	5	5	53.5952233093159	4.5	4.25	4.25	4.25
1	1	1	2	1	1	1	1	4	4	5	5	4	4	4	5	4	4	4	5	5	5	4	5	4	4	5	5	4	5	4	4	2	2	1	2	4	5	5	4	4	4	4	5	5	55.8851378696912	4.5	4.25	4.25	4.25
1	1	1	2	1	1	1	1	4	4	5	5	4	4	4	5	4	4	4	5	5	5	4	5	4	4	5	5	4	5	4	4	2	2	1	2	4	5	5	4	4	4	4	5	5	52.9412428213688	4.5	4.25	4.25	4.25
1	1	1	2	1	1	1	1	4	4	5	5	4	4	4	5	4	4	4	5	5	5	4	5	4	4	5	5	4	5	4	4	2	2	1	2	4	5	5	4	4	4	4	5	5	48.6778065792239	4.5	4.25	4.25	4.25
1	1	1	2	1	1	1	1	4	4	5	5	4	4	4	5	4	4	4	5	5	5	4	5	4	4	5	5	4	5	4	4	2	2	1	2	4	5	5	4	4	4	4	5	5	48.6493273746637	4.5	4.25	4.25	4.25
1	1	1	2	1	1	1	1	4	4	5	5	4	4	4	5	4	4	4	5	5	5	4	5	4	4	5	5	4	5	4	4	2	2	1	2	4	5	5	4	4	4	4	5	5	48.6129556254763	4.5	4.25	4.25	4.25
1	1	1	2	1	1	1	1	4	4	5	5	4	4	4	5	4	4	4	5	5	5	4	5	4	4	5	5	4	5	4	4	2	2	1	2	4	5	5	4	4	4	4	5	5	50.8439969583299	4.5	4.25	4.25	4.25
1	1	1	2	1	1	1	1	4	4	5	5	4	4	4	5	4	4	4	5	5	5	4	5	4	4	5	5	4	5	4	4	2	2	1	2	4	5	5	4	4	4	4	5	5	59.1487830426419	4.5	4.25	4.25	4.25
1	1	1	2	1	1	1	1	4	4	5	5	4	4	4	5	4	4	4	5	5	5	4	5	4	4	5	5	4	5	4	4	2	2	1	2	4	5	5	4	4	4	4	5	5	51.641431021852	4.5	4.25	4.25	4.25
1	1	1	2	1	1	1	1	4	4	5	5	4	4	4	5	4	4	4	5	5	5	4	5	4	4	5	5	4	5	4	4	2	2	1	2	4	5	5	4	4	4	4	5	5	46.784642732883	4.5	4.25	4.25	4.25
1	1	1	2	1	1	1	1	4	4	5	5	4	4	4	5	4	4	4	5	5	5	4	5	4	4	5	5	4	5	4	4	2	2	1	2	4	5	5	4	4	4	4	5	5	46.3706552865713	4.5	4.25	4.25	4.25
1	1	1	2	1	1	1	1	4	4	5	5	4	4	4	5	4	4	4	5	5	5	4	5	4	4	5	5	4	5	4	4	2	2	1	2	4	5	5	4	4	4	4	5	5	50.4498464637614	4.5	4.25	4.25	4.25
1	1	1	2	1	1	1	1	4	4	5	5	4	4	4	5	4	4	4	5	5	5	4	5	4	4	5	5	4	5	4	4	2	2	1	2	4	5	5	4	4	4	4	5	5	41.6208352707116	4.5	4.25	4.25	4.25
1	1	1	2	1	1	1	1	4	4	5	5	4	4	4	5	4	4	4	5	5	5	4	5	4	4	5	5	4	5	4	4	2	2	1	2	4	5	5	4	4	4	4	5	5	53.7454052522124	4.5	4.25	4.25	4.25
1	1	1	2	1	1	1	1	4	4	5	5	4	4	4	5	4	4	4	5	5	5	4	5	4	4	5	5	4	5	4	4	2	2	1	2	4	5	5	4	4	4	4	5	5	49.4642790829283	4.5	4.25	4.25	4.25
1	1	1	2	1	1	1	1	4	4	5	5	4	4	4	5	4	4	4	5	5	5	4	5	4	4	5	5	4	5	4	4	2	2	1	2	4	5	5	4	4	4	4	5	5	55.0126281283752	4.5	4.25	4.25	4.25
1	1	1	2	1	1	1	1	4	4	5	5	4	4	4	5	4	4	4	5	5	5	4	5	4	4	5	5	4	5	4	4	2	2	1	2	4	5	5	4	4	4	4	5	5	53.4488278429052	4.5	4.25	4.25	4.25
1	1	1	2	1	1	1	1	4	4	5	5	4	4	4	5	4	4	4	5	5	5	4	5	4	4	5	5	4	5	4	4	2	2	1	2	4	5	5	4	4	4	4	5	5	43.0869573172786	4.5	4.25	4.25	4.25
1	1	1	2	1	1	1	1	4	4	5	5	4	4	4	5	4	4	4	5	5	5	4	5	4	4	5	5	4	5	4	4	2	2	1	2	4	5	5	4	4	4	4	5	5	52.6487828051623	4.5	4.25	4.25	4.25
1	1	1	2	1	1	1	1	4	4	5	5	4	4	4	5	4	4	4	5	5	5	4	5	4	4	5	5	4	5	4	4	2	2	1	2	4	5	5	4	4	4	4	5	4	53.7966908734348	4.5	4.25	4.25	4.25
1	1	1	2	1	1	1	1	4	4	5	5	4	4	4	5	4	4	4	5	5	5	4	5	4	4	5	5	4	5	4	4	2	2	1	2	4	5	5	4	4	4	4	5	4	48.7517030115873	4.5	4.25	4.25	4.25
1	1	1	2	1	1	1	1	4	4	5	5	4	4	4	5	4	4	4	5	5	5	4	5	4	4	5	5	4	5	4	4	2	2	1	2	4	5	5	4	4	4	4	5	4	53.9768335213335	4.5	4.25	4.25	4.25
1	1	1	2	1	1	1	1	4	4	5	5	4	4	4	5	4	4	4	5	5	5	4	5	4	4	5	5	4	5	4	4	2	2	1	2	4	5	5	4	4	4	4	5	4	47.9025701914429	4.5	4.25	4.25	4.25
1	1	1	2	1	1	1	1	4	4	5	5	4	4	4	5	4	4	4	5	5	5	4	5	4	4	5	5	4	5	4	4	2	2	1	2	4	5	5	4	4	4	4	5	4	48.2645256039181	4.5	4.25	4.25	4.25
1	1	1	2	1	1	1	1	4	4	5	5	4	4	4	5	4	4	4	5	5	5	4	5	4	4	5	5	4	5	4	4	2	2	1	2	4	5	5	4	4	4	4	5	4	48.578509708425	4.5	4.25	4.25	4.25
1	1	1	2	1	1	1	1	4	4	5	5	4	4	4	5	4	4	4	5	5	5	4	5	4	4	5	5	4	5	4	4	2	2	1	2	4	5	5	4	4	4	4	5	4	48.7986813157038	4.5	4.25	4.25	4.25
1	1	1	2	1	1	1	1	4	4	5	5	4	4	4	5	4	4	4	5	5	5	4	5	4	4	5	5	4	5	4	4	2	2	1	2	4	5	5	4	4	4	4	5	4	48.3561858006956	4.5	4.25	4.25	4.25
1	1	1	2	1	1	1	1	4	4	5	5	4	4	4	5	4	4	4	5	5	5	4	5	4	4	5	5	4	5	4	4	2	2	1	2	4	5	5	4	4	4	4	5	4	55.4594453639489	4.5	4.25	4.25	4.25
1	1	1	2	1	1	1	1	4	4	5	5	4	4	4	5	4	4	4	5	5	5	4	5	4	4	5	5	4	5	4	4	2	2	1	2	4	5	5	4	4	4	4	5	4	56.408841202167	4.5	4.25	4.25	4.25
1	1	1	2	1	1	1	1	4	4	5	5	4	4	4	5	4	4	4	5	5	5	4	5	4	4	5	5	4	5	4	4	2	2	1	2	4	5	5	4	4	4	4	5	4	48.2631435839353	4.5	4.25	4.25	4.25
1	1	1	2	1	1	1	1	4	4	5	5	4	4	4	5	4	4	4	5	5	5	4	5	4	4	5	5	4	5	4	4	2	2	1	2	4	5	5	4	4	4	4	5	4	56.3435360098172	4.5	4.25	4.25	4.25
1	1	1	2	1	1	1	1	4	4	5	5	4	4	4	5	4	4	4	5	5	5	4	5	4	4	5	5	4	5	4	4	2	2	1	2	4	5	5	4	4	4	4	5	4	53.348963677266	4.5	4.25	4.25	4.25
1	1	1	2	1	1	1	1	4	4	5	5	4	4	4	5	4	4	4	5	5	5	4	5	4	4	5	5	4	5	4	4	2	2	1	2	4	5	5	4	4	4	4	5	4	51.2726983205783	4.5	4.25	4.25	4.25
1	1	1	2	1	1	1	1	4	4	5	5	4	4	4	5	4	4	4	5	5	5	4	5	4	4	5	5	4	5	4	4	2	2	1	2	4	5	5	4	4	4	4	5	4	46.4696356977258	4.5	4.25	4.25	4.25
1	1	1	2	1	1	1	1	4	4	5	5	4	4	4	5	4	4	4	5	5	5	4	5	4	4	5	5	4	5	4	4	2	2	1	2	4	5	5	4	4	4	4	5	4	48.0764120055905	4.5	4.25	4.25	4.25
1	1	1	2	1	1	1	1	4	4	5	5	4	4	4	5	4	4	4	5	5	5	4	5	4	4	5	5	4	5	4	4	2	2	1	2	4	5	5	4	4	4	4	5	4	49.7712976490177	4.5	4.25	4.25	4.25
1	1	1	2	1	1	1	1	4	4	5	5	4	4	4	5	4	4	4	5	5	5	4	5	4	4	5	5	4	5	4	4	2	2	1	2	4	5	5	4	4	4	4	5	4	53.2871733744823	4.5	4.25	4.25	4.25
1	1	1	2	1	1	1	1	4	4	5	5	4	4	4	5	4	4	4	5	5	5	4	5	4	4	5	5	4	5	4	4	2	2	1	2	4	5	5	4	4	4	4	5	4	51.1754855085257	4.5	4.25	4.25	4.25
1	1	1	2	1	1	1	1	4	4	5	5	4	4	4	5	4	4	4	5	5	5	4	5	4	4	5	5	4	5	4	4	2	2	1	2	4	5	5	4	4	4	4	5	4	48.0147742635798	4.5	4.25	4.25	4.25
1	1	1	2	1	1	1	1	4	4	5	5	4	4	4	5	4	4	4	5	5	5	4	5	4	4	5	5	4	5	4	4	2	2	1	2	4	5	5	4	4	4	4	5	4	56.3508115368905	4.5	4.25	4.25	4.25
1	1	1	2	1	1	1	1	4	4	5	5	4	4	4	5	4	4	4	5	5	5	4	5	4	4	5	5	4	5	4	4	2	2	1	2	4	5	5	4	4	4	4	5	4	48.2235307747659	4.5	4.25	4.25	4.25
1	1	1	2	1	1	1	1	4	4	5	5	4	4	4	5	4	4	4	5	5	5	4	5	4	4	5	5	4	5	4	4	2	2	1	2	4	5	5	4	4	4	4	5	4	51.96093915888	4.5	4.25	4.25	4.25
1	1	1	2	1	1	1	1	4	4	5	5	4	4	4	5	4	4	4	5	5	5	4	5	4	4	5	5	4	5	4	4	2	2	1	2	4	5	5	4	4	4	4	5	4	49.8482832088357	4.5	4.25	4.25	4.25
1	1	1	2	1	1	1	1	4	4	5	5	4	4	4	5	4	4	4	5	5	5	4	5	4	4	5	5	4	5	4	4	2	2	1	2	4	5	5	4	4	4	4	5	4	43.7418481293062	4.5	4.25	4.25	4.25
1	1	1	2	1	1	1	1	4	4	5	5	4	4	4	5	4	4	4	5	5	5	4	5	4	4	5	5	4	5	4	4	2	2	1	2	4	5	5	4	4	4	4	5	4	48.3791878450102	4.5	4.25	4.25	4.25
1	1	1	2	1	1	1	1	4	4	5	5	4	4	4	5	4	4	4	5	5	5	4	5	4	4	5	5	4	5	4	4	2	2	1	2	4	5	5	4	4	4	4	5	4	47.8348178358783	4.5	4.25	4.25	4.25
1	1	1	2	1	1	1	1	4	4	5	5	4	4	4	5	4	4	4	5	5	5	4	5	4	4	5	5	4	5	4	4	2	2	1	2	4	5	5	4	4	4	4	5	4	50.2208930476137	4.5	4.25	4.25	4.25
1	1	1	2	1	1	1	1	4	4	5	5	4	4	4	5	4	4	4	5	5	5	4	5	4	4	5	5	4	5	4	4	2	2	1	2	4	5	5	4	4	4	4	5	4	55.3469683587048	4.5	4.25	4.25	4.25
1	1	1	2	1	1	1	1	4	4	5	5	4	4	4	5	4	4	4	5	5	5	4	5	4	4	5	5	4	5	4	4	2	2	1	2	4	5	5	4	4	4	4	5	4	51.3723558486117	4.5	4.25	4.25	4.25
1	1	1	2	1	1	1	1	4	4	5	5	4	4	4	5	4	4	4	5	5	5	4	5	4	4	5	5	4	5	4	4	2	2	1	2	4	5	5	4	4	4	4	5	4	48.5031308141614	4.5	4.25	4.25	4.25
1	1	1	2	1	1	1	1	4	4	5	5	4	4	4	5	4	4	4	5	5	5	4	5	4	4	5	5	4	5	4	4	2	2	1	2	4	5	5	4	4	4	4	5	4	56.4479125460709	4.5	4.25	4.25	4.25
1	1	1	2	1	1	1	1	4	4	5	5	4	4	4	5	4	4	4	5	5	5	4	5	4	4	5	5	4	5	4	4	2	2	1	2	4	5	5	4	4	4	4	5	4	51.0092543708526	4.5	4.25	4.25	4.25
1	1	1	2	1	1	1	1	4	4	5	5	4	4	4	5	4	4	4	5	5	5	4	5	4	4	5	5	4	5	4	4	2	2	1	2	4	5	5	4	4	4	4	5	4	49.5667773683747	4.5	4.25	4.25	4.25
1	1	1	2	1	1	1	1	4	4	5	5	4	4	4	5	4	4	4	5	5	5	4	5	4	4	5	5	4	5	4	4	2	2	1	2	4	5	5	4	4	4	4	5	4	50.0622871247968	4.5	4.25	4.25	4.25
1	1	1	2	1	1	1	1	4	4	5	5	4	4	4	5	4	4	4	5	5	5	4	5	4	4	5	5	4	5	4	4	2	2	1	2	4	5	5	4	4	4	4	5	4	49.5770263606135	4.5	4.25	4.25	4.25
1	1	1	2	1	1	1	1	4	4	5	5	4	4	4	5	4	4	4	5	5	5	4	5	4	4	5	5	4	5	4	4	2	2	1	2	4	5	5	4	4	4	4	5	4	49.3505675217112	4.5	4.25	4.25	4.25
1	1	1	2	1	1	1	1	4	4	5	5	4	4	4	5	4	4	4	5	5	5	4	5	4	4	5	5	4	5	4	4	2	2	1	2	4	5	5	4	4	4	4	5	4	51.1660079647601	4.5	4.25	4.25	4.25
1	1	1	2	1	1	1	1	4	4	5	5	4	4	4	5	4	4	4	5	5	5	4	5	4	4	5	5	4	5	4	4	2	2	1	2	4	5	5	4	4	4	4	5	4	52.2119284658075	4.5	4.25	4.25	4.25
1	1	1	2	1	1	1	1	4	4	5	5	4	4	4	5	4	4	4	5	5	5	4	5	4	4	5	5	4	5	4	4	2	2	1	2	4	5	5	4	4	4	4	5	4	51.3640587679998	4.5	4.25	4.25	4.25
1	1	1	2	1	1	1	1	4	4	5	5	4	4	4	5	4	4	4	5	5	5	4	5	4	4	5	5	4	5	4	4	2	2	1	2	4	5	5	4	4	4	4	5	4	50.2023771415109	4.5	4.25	4.25	4.25
1	1	1	2	1	1	1	1	4	4	5	5	4	4	4	5	4	4	4	5	5	5	4	5	4	4	5	5	4	5	4	4	2	2	1	2	4	5	5	4	4	4	4	5	4	49.2614190064119	4.5	4.25	4.25	4.25
1	1	1	2	1	1	1	1	4	4	5	5	4	4	4	5	4	4	4	5	5	5	4	5	4	4	5	5	4	5	4	4	2	2	1	2	4	5	5	4	4	4	4	5	4	49.9243313319921	4.5	4.25	4.25	4.25
1	1	1	2	1	1	1	1	4	4	5	5	4	4	4	5	4	4	4	5	5	5	4	5	4	4	5	5	4	5	4	4	2	2	1	2	4	5	5	4	4	4	4	5	4	53.4865449634027	4.5	4.25	4.25	4.25
1	1	1	2	1	1	1	1	4	4	5	5	4	4	4	5	4	4	4	5	5	5	4	5	4	4	5	5	4	5	4	4	2	2	1	2	4	5	5	4	4	4	4	5	4	55.2718590429966	4.5	4.25	4.25	4.25
1	1	1	2	1	1	1	1	4	4	5	5	4	4	4	5	4	4	4	5	5	5	4	5	4	4	5	5	4	5	4	4	2	2	1	2	4	5	5	4	4	4	4	5	4	51.0940618412587	4.5	4.25	4.25	4.25
1	1	1	2	1	1	1	1	4	4	5	5	4	4	4	5	4	4	4	5	5	5	4	5	4	4	5	5	4	5	4	4	2	2	1	2	4	5	5	4	4	4	4	5	4	52.4592439622715	4.5	4.25	4.25	4.25
1	1	1	2	1	1	1	1	4	4	5	5	4	4	4	5	4	4	4	5	5	5	4	5	4	4	5	5	4	5	4	4	2	2	1	2	4	5	5	4	4	4	4	5	4	44.2827435941654	4.5	4.25	4.25	4.25
1	1	1	2	1	1	1	1	4	4	5	5	4	4	4	5	4	4	4	5	5	5	4	5	4	4	5	5	4	5	4	4	2	2	1	2	4	5	5	4	4	4	4	5	4	52.0235296068266	4.5	4.25	4.25	4.25
1	1	1	2	1	1	1	1	4	4	5	5	4	4	4	5	4	4	4	5	5	5	4	5	4	4	5	5	4	5	4	4	2	2	1	2	4	5	5	4	4	4	4	5	4	49.5053944399532	4.5	4.25	4.25	4.25
1	1	1	2	1	1	1	1	4	4	5	5	4	4	4	5	4	4	4	5	5	5	4	5	4	4	5	5	4	5	4	4	2	2	1	2	4	5	5	4	4	4	4	5	4	46.0483878107665	4.5	4.25	4.25	4.25
1	1	1	2	1	1	1	1	4	4	5	5	4	4	4	5	4	4	4	5	5	5	4	5	4	4	5	5	4	5	4	4	2	2	1	2	4	5	5	4	4	4	4	5	4	47.5966590116205	4.5	4.25	4.25	4.25
1	1	1	2	1	1	1	1	4	4	5	5	4	4	4	5	4	4	4	5	5	5	4	5	4	4	5	5	4	5	4	4	2	2	1	2	4	5	5	4	4	4	4	5	4	56.6107021843287	4.5	4.25	4.25	4.25
1	1	1	2	1	1	1	1	4	4	5	5	4	4	4	5	4	4	4	5	5	5	4	5	4	4	5	5	4	5	4	4	2	2	1	2	4	5	5	4	4	4	4	5	4	49.8443342949357	4.5	4.25	4.25	4.25
1	1	1	2	1	1	1	1	4	4	5	5	4	4	4	5	4	4	4	5	5	5	4	5	4	4	5	5	4	5	4	4	2	2	1	2	4	5	5	4	4	4	4	5	4	46.0499155543897	4.5	4.25	4.25	4.25
1	1	1	2	1	1	1	1	4	4	5	5	4	4	4	5	4	4	4	5	5	5	4	5	4	4	5	5	4	5	4	4	2	2	1	2	4	5	5	4	4	4	4	5	4	48.4784669252288	4.5	4.25	4.25	4.25
1	1	1	2	1	1	1	1	4	4	5	5	4	4	4	5	4	4	4	5	5	5	4	5	4	4	5	5	4	5	4	4	2	2	1	2	4	5	5	4	4	4	4	5	4	54.0286089157951	4.5	4.25	4.25	4.25
1	1	1	2	1	1	1	1	4	4	5	5	4	4	4	5	4	4	4	5	5	5	4	5	4	4	5	5	4	5	4	4	2	2	1	2	4	5	5	4	4	4	4	5	4	47.8131173956857	4.5	4.25	4.25	4.25
2	4	2	3	2	4	2	4	4	5	5	4	5	5	5	4	5	5	5	5	5	5	5	4	5	5	4	4	4	5	5	5	1	1	1	1	4	5	5	4	4	5	5	4	2	52.0462356570374	4.5	4.75	4.75	5
2	4	2	3	2	4	2	4	4	5	5	4	5	5	5	4	5	5	5	5	5	5	5	4	5	5	4	4	4	5	5	5	1	1	1	1	4	5	5	4	4	5	5	4	3	54.4770028863317	4.5	4.75	4.75	5
2	4	2	3	2	4	2	4	4	5	5	4	5	5	5	4	5	5	5	5	5	5	5	4	5	5	4	4	4	5	5	5	1	1	1	1	4	5	5	4	4	5	5	4	3	51.2530846505251	4.5	4.75	4.75	5
2	4	2	3	2	4	2	4	4	5	5	4	5	5	5	4	5	5	5	5	5	5	5	4	5	5	4	4	4	5	5	5	1	1	1	1	4	5	5	4	4	5	5	4	3	48.4669665132532	4.5	4.75	4.75	5
2	4	2	3	2	4	2	4	4	5	5	4	5	5	5	4	5	5	5	5	5	5	5	4	5	5	4	4	4	5	5	5	1	1	1	1	4	5	5	4	4	5	5	4	3	49.166805526011	4.5	4.75	4.75	5
2	4	2	3	2	4	2	4	4	5	5	4	5	5	5	4	5	5	5	5	5	5	5	4	5	5	4	4	4	5	5	5	1	1	1	1	4	5	5	4	4	5	5	4	3	45.6454570637269	4.5	4.75	4.75	5
2	4	2	3	2	4	2	4	4	5	5	4	5	5	5	4	5	5	5	5	5	5	5	4	5	5	4	4	4	5	5	5	1	1	1	1	4	5	5	4	4	5	5	4	3	46.8563075513394	4.5	4.75	4.75	5
2	4	2	3	2	4	2	4	4	5	5	4	5	5	5	4	5	5	5	5	5	5	5	4	5	5	4	4	4	5	5	5	1	1	1	1	4	5	5	4	4	5	5	4	3	51.803583578812	4.5	4.75	4.75	5
2	4	2	3	2	4	2	4	4	5	5	4	5	5	5	4	5	5	5	5	5	5	5	4	5	5	4	4	4	5	5	5	1	1	1	1	4	5	5	4	4	5	5	4	3	53.6822692580417	4.5	4.75	4.75	5
2	4	2	3	2	4	2	4	4	5	5	4	5	5	5	4	5	5	5	5	5	5	5	4	5	5	4	4	4	5	5	5	1	1	1	1	4	5	5	4	4	5	5	4	3	48.6729928760473	4.5	4.75	4.75	5
2	4	2	3	2	4	2	4	4	5	5	4	5	5	5	4	5	5	5	5	5	5	5	4	5	5	4	4	4	5	5	5	1	1	1	1	4	5	5	4	4	5	5	4	3	53.6862698540495	4.5	4.75	4.75	5
2	4	2	3	2	4	2	4	4	5	5	4	5	5	5	4	5	5	5	5	5	5	5	4	5	5	4	4	4	5	5	5	1	1	1	1	4	5	5	4	4	5	5	4	3	50.7199395526852	4.5	4.75	4.75	5
2	4	2	3	2	4	2	4	4	5	5	4	5	5	5	4	5	5	5	5	5	5	5	4	5	5	4	4	4	5	5	5	1	1	1	1	4	5	5	4	4	5	5	4	3	47.3557947084172	4.5	4.75	4.75	5
2	4	2	3	2	4	2	4	4	5	5	4	5	5	5	4	5	5	5	5	5	5	5	4	5	5	4	4	4	5	5	5	1	1	1	1	4	5	5	4	4	5	5	4	3	49.0716102211621	4.5	4.75	4.75	5
2	4	2	3	2	4	2	4	4	5	5	4	5	5	5	4	5	5	5	5	5	5	5	4	5	5	4	4	4	5	5	5	1	1	1	1	4	5	5	4	4	5	5	4	3	47.3628560321964	4.5	4.75	4.75	5
2	4	2	3	2	4	2	4	4	5	5	4	5	5	5	4	5	5	5	5	5	5	5	4	5	5	4	4	4	5	5	5	1	1	1	1	4	5	5	4	4	5	5	4	3	50.1149945749036	4.5	4.75	4.75	5
2	4	2	3	2	4	2	4	4	5	5	4	5	5	5	4	5	5	5	5	5	5	5	4	5	5	4	4	4	5	5	5	1	1	1	1	4	5	5	4	4	5	5	4	5	44.5138967495853	4.5	4.75	4.75	5
2	4	2	3	2	4	2	4	4	5	5	4	5	5	5	4	5	5	5	5	5	5	5	4	5	5	4	4	4	5	5	5	1	1	1	1	4	5	5	4	4	5	5	4	5	49.8724538536224	4.5	4.75	4.75	5
2	4	2	3	2	4	2	4	4	5	5	4	5	5	5	4	5	5	5	5	5	5	5	4	5	5	4	4	4	5	5	5	1	1	1	1	4	5	5	4	4	5	5	4	5	51.0996165770105	4.5	4.75	4.75	5
2	4	2	3	2	4	2	4	4	5	5	4	5	5	5	4	5	5	5	5	5	5	5	4	5	5	4	4	4	5	5	5	1	1	1	1	4	5	5	4	4	5	5	4	5	52.7759820482553	4.5	4.75	4.75	5
2	4	2	3	2	4	2	4	4	5	5	4	5	5	5	4	5	5	5	5	5	5	5	4	5	5	4	4	4	5	5	5	1	1	1	1	4	5	5	4	4	5	5	4	5	46.0295402981294	4.5	4.75	4.75	5
2	4	2	3	2	4	2	4	4	5	5	4	5	5	5	4	5	5	5	5	5	5	5	4	5	5	4	4	4	5	5	5	1	1	1	1	4	5	5	4	4	5	5	4	5	46.9486824435376	4.5	4.75	4.75	5
2	4	2	3	2	4	2	4	4	5	5	4	5	5	5	4	5	5	5	5	5	5	5	4	5	5	4	4	4	5	5	5	1	1	1	1	4	5	5	4	4	5	5	4	5	53.736520675728	4.5	4.75	4.75	5
2	4	2	3	2	4	2	4	4	5	5	4	5	5	5	4	5	5	5	5	5	5	5	4	5	5	4	4	4	5	5	5	1	1	1	1	4	5	5	4	4	5	5	4	5	53.1223725178452	4.5	4.75	4.75	5
2	4	2	3	2	4	2	4	4	5	5	4	5	5	5	4	5	5	5	5	5	5	5	4	5	5	4	4	4	5	5	5	1	1	1	1	4	5	5	4	4	5	5	4	5	51.3214216587664	4.5	4.75	4.75	5
2	4	2	3	2	4	2	4	4	5	5	4	5	5	5	4	5	5	5	5	5	5	5	4	5	5	4	4	4	5	5	5	1	1	1	1	4	5	5	4	4	5	5	4	5	51.1743800727354	4.5	4.75	4.75	5
2	4	2	3	2	4	2	4	4	5	5	4	5	5	5	4	5	5	5	5	5	5	5	4	5	5	4	4	4	5	5	5	1	1	1	1	4	5	5	4	4	5	5	4	5	53.7797840198814	4.5	4.75	4.75	5
2	4	2	3	2	4	2	4	4	5	5	4	5	5	5	4	5	5	5	5	5	5	5	4	5	5	4	4	4	5	5	5	1	1	1	1	4	5	5	4	4	5	5	4	5	53.2073258920703	4.5	4.75	4.75	5
2	4	2	3	2	4	2	4	4	5	5	4	5	5	5	4	5	5	5	5	5	5	5	4	5	5	4	4	4	5	5	5	1	1	1	1	4	5	5	4	4	5	5	4	5	49.6552796045727	4.5	4.75	4.75	5
2	4	2	3	2	4	2	4	4	5	5	4	5	5	5	4	5	5	5	5	5	5	5	4	5	5	4	4	4	5	5	5	1	1	1	1	4	5	5	4	4	5	5	4	5	48.1990707229612	4.5	4.75	4.75	5
2	4	2	3	2	4	2	4	4	5	5	4	5	5	5	4	5	5	5	5	5	5	5	4	5	5	4	4	4	5	5	5	1	1	1	1	4	5	5	4	4	5	5	4	5	47.6424513713425	4.5	4.75	4.75	5
2	4	2	3	2	4	2	4	4	5	5	4	5	5	5	4	5	5	5	5	5	5	5	4	5	5	4	4	4	5	5	5	1	1	1	1	4	5	5	4	4	5	5	4	5	48.5607677541661	4.5	4.75	4.75	5
2	4	2	3	2	4	2	4	4	5	5	4	5	5	5	4	5	5	5	5	5	5	5	4	5	5	4	4	4	5	5	5	1	1	1	1	4	5	5	4	4	5	5	4	5	52.7009456593572	4.5	4.75	4.75	5
2	4	2	3	2	4	2	4	4	5	5	4	5	5	5	4	5	5	5	5	5	5	5	4	5	5	4	4	4	5	5	5	1	1	1	1	4	5	5	4	4	5	5	4	5	53.8012499186197	4.5	4.75	4.75	5
2	4	2	3	2	4	2	4	4	5	5	4	5	5	5	4	5	5	5	5	5	5	5	4	5	5	4	4	4	5	5	5	1	1	1	1	4	5	5	4	4	5	5	4	4	48.2610355859735	4.5	4.75	4.75	5
2	4	2	3	2	4	2	4	4	5	5	4	5	5	5	4	5	5	5	5	5	5	5	4	5	5	4	4	4	5	5	5	1	1	1	1	4	5	5	4	4	5	5	4	4	51.63069697714	4.5	4.75	4.75	5
2	4	2	3	2	4	2	4	4	5	5	4	5	5	5	4	5	5	5	5	5	5	5	4	5	5	4	4	4	5	5	5	1	1	1	1	4	5	5	4	4	5	5	4	4	49.2005551981648	4.5	4.75	4.75	5
2	4	2	3	2	4	2	4	4	5	5	4	5	5	5	4	5	5	5	5	5	5	5	4	5	5	4	4	4	5	5	5	1	1	1	1	4	5	5	4	4	5	5	4	4	47.8547946127637	4.5	4.75	4.75	5
2	4	2	3	2	4	2	4	4	5	5	4	5	5	5	4	5	5	5	5	5	5	5	4	5	5	4	4	4	5	5	5	1	1	1	1	4	5	5	4	4	5	5	4	4	49.6680009986251	4.5	4.75	4.75	5
2	4	2	3	2	4	2	4	4	5	5	4	5	5	5	4	5	5	5	5	5	5	5	4	5	5	4	4	4	5	5	5	1	1	1	1	4	5	5	4	4	5	5	4	4	51.5649446674061	4.5	4.75	4.75	5
2	4	2	3	2	4	2	4	4	5	5	4	5	5	5	4	5	5	5	5	5	5	5	4	5	5	4	4	4	5	5	5	1	1	1	1	4	5	5	4	4	5	5	4	4	46.1905567888388	4.5	4.75	4.75	5
2	4	2	3	2	4	2	4	4	5	5	4	5	5	5	4	5	5	5	5	5	5	5	4	5	5	4	4	4	5	5	5	1	1	1	1	4	5	5	4	4	5	5	4	4	47.6631770187086	4.5	4.75	4.75	5
2	4	2	3	2	4	2	4	4	5	5	4	5	5	5	4	5	5	5	5	5	5	5	4	5	5	4	4	4	5	5	5	1	1	1	1	4	5	5	4	4	5	5	4	4	51.8312706142634	4.5	4.75	4.75	5
2	4	2	3	2	4	2	4	4	5	5	4	5	5	5	4	5	5	5	5	5	5	5	4	5	5	4	4	4	5	5	5	1	1	1	1	4	5	5	4	4	5	5	4	4	47.182656841859	4.5	4.75	4.75	5
2	4	2	3	2	4	2	4	4	5	5	4	5	5	5	4	5	5	5	5	5	5	5	4	5	5	4	4	4	5	5	5	1	1	1	1	4	5	5	4	4	5	5	4	4	53.9325985021243	4.5	4.75	4.75	5
2	4	2	3	2	4	2	4	4	5	5	4	5	5	5	4	5	5	5	5	5	5	5	4	5	5	4	4	4	5	5	5	1	1	1	1	4	5	5	4	4	5	5	4	4	49.9196135398061	4.5	4.75	4.75	5
2	4	2	3	2	4	2	4	4	5	5	4	5	5	5	4	5	5	5	5	5	5	5	4	5	5	4	4	4	5	5	5	1	1	1	1	4	5	5	4	4	5	5	4	4	50.1188945677594	4.5	4.75	4.75	5
2	4	2	3	2	4	2	4	4	5	5	4	5	5	5	4	5	5	5	5	5	5	5	4	5	5	4	4	4	5	5	5	1	1	1	1	4	5	5	4	4	5	5	4	4	53.051476297272	4.5	4.75	4.75	5
2	4	2	3	2	4	2	4	4	5	5	4	5	5	5	4	5	5	5	5	5	5	5	4	5	5	4	4	4	5	5	5	1	1	1	1	4	5	5	4	4	5	5	4	4	50.9935743613252	4.5	4.75	4.75	5
2	4	2	3	2	4	2	4	4	5	5	4	5	5	5	4	5	5	5	5	5	5	5	4	5	5	4	4	4	5	5	5	1	1	1	1	4	5	5	4	4	5	5	4	4	52.3159239878688	4.5	4.75	4.75	5
2	4	2	3	2	4	2	4	4	5	5	4	5	5	5	4	5	5	5	5	5	5	5	4	5	5	4	4	4	5	5	5	1	1	1	1	4	5	5	4	4	5	5	4	4	41.788874550637	4.5	4.75	4.75	5
2	4	2	3	2	4	2	4	4	5	5	4	5	5	5	4	5	5	5	5	5	5	5	4	5	5	4	4	4	5	5	5	1	1	1	1	4	5	5	4	4	5	5	4	4	49.5634445468991	4.5	4.75	4.75	5
2	4	2	3	2	4	2	4	4	5	5	4	5	5	5	4	5	5	5	5	5	5	5	4	5	5	4	4	4	5	5	5	1	1	1	1	4	5	5	4	4	5	5	4	4	44.9925335804299	4.5	4.75	4.75	5
2	4	2	3	2	4	2	4	4	5	5	4	5	5	5	4	5	5	5	5	5	5	5	4	5	5	4	4	4	5	5	5	1	1	1	1	4	5	5	4	4	5	5	4	4	50.3093310584205	4.5	4.75	4.75	5
2	4	2	3	2	4	2	4	4	5	5	4	5	5	5	4	5	5	5	5	5	5	5	4	5	5	4	4	4	5	5	5	1	1	1	1	4	5	5	4	4	5	5	4	4	47.9098653501237	4.5	4.75	4.75	5
2	4	2	3	2	4	2	4	4	5	5	4	5	5	5	4	5	5	5	5	5	5	5	4	5	5	4	4	4	5	5	5	1	1	1	1	4	5	5	4	4	5	5	4	4	53.7805048968138	4.5	4.75	4.75	5
2	4	2	3	2	4	2	4	4	5	5	4	5	5	5	4	5	5	5	5	5	5	5	4	5	5	4	4	4	5	5	5	1	1	1	1	4	5	5	4	4	5	5	4	4	43.5997680983147	4.5	4.75	4.75	5
2	4	2	3	2	4	2	4	4	5	5	4	5	5	5	4	5	5	5	5	5	5	5	4	5	5	4	4	4	5	5	5	1	1	1	1	4	5	5	4	4	5	5	4	4	44.6475140481933	4.5	4.75	4.75	5
2	4	2	3	2	4	2	4	4	5	5	4	5	5	5	4	5	5	5	5	5	5	5	4	5	5	4	4	4	5	5	5	1	1	1	1	4	5	5	4	4	5	5	4	4	48.2016336862563	4.5	4.75	4.75	5
2	4	2	3	2	4	2	4	4	5	5	4	5	5	5	4	5	5	5	5	5	5	5	4	5	5	4	4	4	5	5	5	1	1	1	1	4	5	5	4	4	5	5	4	4	46.2378182585175	4.5	4.75	4.75	5
2	4	2	3	2	4	2	4	4	5	5	4	5	5	5	4	5	5	5	5	5	5	5	4	5	5	4	4	4	5	5	5	1	1	1	1	4	5	5	4	4	5	5	4	4	46.7078166998584	4.5	4.75	4.75	5
2	4	2	3	2	4	2	4	4	5	5	4	5	5	5	4	5	5	5	5	5	5	5	4	5	5	4	4	4	5	5	5	1	1	1	1	4	5	5	4	4	5	5	4	4	50.5617854245346	4.5	4.75	4.75	5
2	4	2	3	2	4	2	4	4	5	5	4	5	5	5	4	5	5	5	5	5	5	5	4	5	5	4	4	4	5	5	5	1	1	1	1	4	5	5	4	4	5	5	4	4	45.3796716018943	4.5	4.75	4.75	5
2	4	2	3	2	4	2	4	4	5	5	4	5	5	5	4	5	5	5	5	5	5	5	4	5	5	4	4	4	5	5	5	1	1	1	1	4	5	5	4	4	5	5	4	4	53.1784375453168	4.5	4.75	4.75	5
2	4	2	3	2	4	2	4	4	5	5	4	5	5	5	4	5	5	5	5	5	5	5	4	5	5	4	4	4	5	5	5	1	1	1	1	4	5	5	4	4	5	5	4	4	51.0853752507322	4.5	4.75	4.75	5
2	4	2	3	2	4	2	4	4	5	5	4	5	5	5	4	5	5	5	5	5	5	5	4	5	5	4	4	4	5	5	5	1	1	1	1	4	5	5	4	4	5	5	4	4	44.2508939918819	4.5	4.75	4.75	5
2	4	2	3	2	4	2	4	4	5	5	4	5	5	5	4	5	5	5	5	5	5	5	4	5	5	4	4	4	5	5	5	1	1	1	1	4	5	5	4	4	5	5	4	4	44.9173980486927	4.5	4.75	4.75	5
2	4	2	3	2	4	2	4	4	5	5	4	5	5	5	4	5	5	5	5	5	5	5	4	5	5	4	4	4	5	5	5	1	1	1	1	4	5	5	4	4	5	5	4	4	47.4330254352143	4.5	4.75	4.75	5
2	4	2	3	2	4	2	4	4	5	5	4	5	5	5	4	5	5	5	5	5	5	5	4	5	5	4	4	4	5	5	5	1	1	1	1	4	5	5	4	4	5	5	4	4	54.455865983747	4.5	4.75	4.75	5
2	4	2	3	2	4	2	4	4	5	5	4	5	5	5	4	5	5	5	5	5	5	5	4	5	5	4	4	4	5	5	5	1	1	1	1	4	5	5	4	4	5	5	4	4	52.4891675587122	4.5	4.75	4.75	5
2	4	2	3	2	4	2	4	4	5	5	4	5	5	5	4	5	5	5	5	5	5	5	4	5	5	4	4	4	5	5	5	1	1	1	1	4	5	5	4	4	5	5	4	4	50.9741965460063	4.5	4.75	4.75	5
2	4	2	3	2	4	2	4	4	5	5	4	5	5	5	4	5	5	5	5	5	5	5	4	5	5	4	4	4	5	5	5	1	1	1	1	4	5	5	4	4	5	5	4	4	59.6836314433819	4.5	4.75	4.75	5
2	4	2	3	2	4	2	4	4	5	5	4	5	5	5	4	5	5	5	5	5	5	5	4	5	5	4	4	4	5	5	5	1	1	1	1	4	5	5	4	4	5	5	4	4	47.5187369549283	4.5	4.75	4.75	5
2	4	2	3	2	4	2	4	4	5	5	4	5	5	5	4	5	5	5	5	5	5	5	4	5	5	4	4	4	5	5	5	1	1	1	1	4	5	5	4	4	5	5	4	4	49.0648245704308	4.5	4.75	4.75	5
2	4	2	3	2	4	2	4	4	5	5	4	5	5	5	4	5	5	5	5	5	5	5	4	5	5	4	4	4	5	5	5	1	1	1	1	4	5	5	4	4	5	5	4	4	59.1432342709959	4.5	4.75	4.75	5
2	4	2	3	2	4	2	4	4	5	5	4	5	5	5	4	5	5	5	5	5	5	5	4	5	5	4	4	4	5	5	5	1	1	1	1	4	5	5	4	4	5	5	4	4	47.7832455612204	4.5	4.75	4.75	5
2	4	2	3	2	4	2	4	4	5	5	4	5	5	5	4	5	5	5	5	5	5	5	4	5	5	4	4	4	5	5	5	1	1	1	1	4	5	5	4	4	5	5	4	4	49.7034660277468	4.5	4.75	4.75	5
2	4	2	3	2	4	2	4	4	5	5	4	5	5	5	4	5	5	5	5	5	5	5	4	5	5	4	4	4	5	5	5	1	1	1	1	4	5	5	4	4	5	5	4	4	50.7393049552147	4.5	4.75	4.75	5
2	4	2	3	2	4	2	4	4	5	5	4	5	5	5	4	5	5	5	5	5	5	5	4	5	5	4	4	4	5	5	5	1	1	1	1	4	5	5	4	4	5	5	4	4	52.5387518061252	4.5	4.75	4.75	5
2	2	2	3	2	5	2	4	5	5	5	5	5	5	5	5	4	4	5	4	5	4	4	5	5	5	5	5	5	4	5	4	5	5	1	5	5	5	5	4	4	4	5	4	5	49.9069638918797	5	5	4.5	4.25
2	2	2	3	2	5	2	4	5	5	5	5	5	5	5	5	4	4	5	4	5	4	4	5	5	5	5	5	5	4	5	4	5	5	5	1	5	5	5	4	4	4	5	4	5	46.9691579629494	5	5	4.5	4.25
2	1	1	2	1	1	1	1	5	5	5	5	5	5	5	4	4	4	5	5	5	5	5	5	5	5	5	5	5	4	5	3	5	5	5	1	5	5	5	4	5	5	3	5	5	51.5617802249071	5	4.75	4.25	4.5
2	1	1	2	1	1	1	1	5	5	5	5	5	5	5	4	4	4	5	5	5	5	5	5	5	5	5	5	5	4	5	3	5	1	5	5	5	5	5	4	5	5	3	5	5	52.747288566472	5	4.75	4.25	4.5
2	1	1	2	1	1	1	2	5	4	5	4	4	5	4	5	5	5	5	5	4	4	5	5	5	5	5	4	4	4	4	4	5	5	1	5	5	5	5	4	4	5	5	4	4	45.2804336011395	4.5	4.5	4	5
1	6	2	4	2	5	2	1	5	5	5	5	5	5	5	5	5	5	5	5	5	5	5	5	5	5	5	5	5	4	5	5	5	5	5	5	5	5	5	4	5	1	5	5	5	51.7725517324475	5	5	4.75	5
1	6	2	4	2	5	2	1	5	5	5	5	5	5	5	5	5	5	5	5	5	5	5	5	5	5	5	5	5	4	5	5	5	5	5	5	5	5	5	4	5	1	5	5	5	51.1942639152651	5	5	4.75	5
2	1	1	2	1	1	1	1	5	5	5	4	5	5	5	5	3	3	3	4	5	5	5	5	5	5	5	5	5	4	4	4	4	5	5	5	5	5	5	4	4	4	4	5	5	50.7803885348424	4.75	5	4.25	3.25
2	1	1	2	1	1	1	1	5	5	5	4	5	5	5	5	3	3	3	4	5	5	5	5	5	5	5	5	5	4	4	4	4	5	5	5	5	5	5	4	4	4	4	5	5	56.9240315188538	4.75	5	4.25	3.25
1	1	1	2	1	2	1	3	4	2	4	4	5	2	5	5	4	3	3	1	5	5	5	4	5	5	5	5	5	4	4	4	4	4	5	5	5	5	5	4	5	5	5	5	4	45.429486402633	3.5	4.25	4.25	2.75
1	1	1	2	1	2	1	3	4	2	4	4	5	2	5	5	4	3	3	1	5	5	5	4	5	5	5	5	5	4	4	4	4	4	5	5	5	5	5	4	5	5	5	5	4	42.000598773855	3.5	4.25	4.25	2.75
1	1	1	1	1	1	1	1	5	5	5	5	5	5	5	5	2	2	3	5	4	5	4	5	5	5	5	5	5	4	3	5	5	5	4	5	5	5	5	4	5	4	5	4	4	50.3065477741682	5	5	4.25	3
1	1	1	1	1	1	1	1	5	3	4	3	4	4	4	4	4	4	4	5	4	5	4	5	5	5	5	5	5	4	3	5	5	5	4	5	5	5	5	4	5	4	5	4	4	53.7540926692177	3.75	4	4.25	4.25
2	1	1	1	1	5	2	3	5	4	4	4	4	4	4	4	4	4	2	5	5	4	4	4	5	5	5	5	5	4	4	5	5	4	4	5	5	5	5	4	5	5	5	5	5	51.0258678764144	4.25	4	4.5	3.75
2	1	1	1	1	5	2	3	5	5	4	5	2	5	2	5	5	5	5	5	5	4	4	4	5	5	5	5	5	4	4	5	5	4	4	5	5	5	5	4	5	5	5	5	5	50.7785985006033	4.75	3.5	4.5	5
2	1	1	2	1	1	1	1	5	2	4	2	4	4	4	4	4	4	4	5	4	4	4	5	4	5	5	5	5	4	5	5	5	5	5	4	5	5	5	4	5	5	5	5	4	48.2850386120853	3.25	4	4.75	4.25
2	1	1	2	1	1	1	1	5	5	5	5	5	5	5	5	5	5	5	5	4	4	4	5	4	5	5	5	5	4	5	5	5	5	5	4	5	5	5	4	5	5	5	5	4	52.4937766456866	5	5	4.75	5
1	1	1	2	1	1	1	4	5	3	3	3	3	3	3	3	3	3	3	5	4	5	5	4	4	5	5	4	5	4	5	5	4	4	5	4	5	5	5	4	5	5	4	5	5	56.2782685583035	3.5	3	4.75	3.5
1	1	1	2	1	1	1	4	5	4	5	4	5	5	5	5	5	5	5	5	4	5	5	4	4	5	5	4	5	4	5	5	4	4	5	4	5	5	5	4	5	5	4	5	5	47.780150427203	4.5	5	4.75	5
2	1	1	2	1	1	1	1	5	5	5	5	5	5	5	5	4	4	4	4	4	3	4	5	4	5	5	5	5	4	5	5	4	5	4	4	5	5	5	4	4	4	3	4	3	46.1254391660037	5	5	4.75	4
2	1	1	2	1	1	1	1	5	5	5	5	5	5	5	5	4	4	4	4	4	3	4	5	4	5	5	5	5	4	5	5	4	5	4	4	5	5	5	4	4	4	3	4	3	55.1063468115959	5	5	4.75	4
2	1	1	2	1	1	1	1	4	4	3	4	5	4	4	5	3	4	4	4	4	5	4	4	4	5	5	5	5	4	5	5	4	4	4	4	5	5	5	4	4	4	4	5	4	50.529832538163	3.75	4.5	4.75	3.75
2	1	1	2	1	1	1	1	4	4	3	4	5	4	4	5	3	4	4	4	4	5	4	4	4	5	5	5	5	4	5	5	4	4	4	4	5	5	5	4	4	4	4	5	4	49.240429137877	3.75	4.5	4.75	3.75
2	1	1	1	1	2	1	1	4	4	5	4	4	4	5	5	5	5	5	5	4	4	4	4	4	5	5	5	5	4	4	4	4	4	4	4	5	5	5	4	5	4	5	4	4	51.5194517869888	4.25	4.5	4.25	5
2	1	1	1	1	2	1	1	4	4	5	4	4	4	5	5	5	5	5	5	4	4	4	4	4	5	5	5	5	4	4	4	4	4	4	4	5	5	5	4	5	4	5	4	4	47.523107816737	4.25	4.5	4.25	5
1	1	1	2	1	1	1	1	5	3	3	4	5	3	4	5	3	4	2	4	4	3	5	3	4	5	5	3	5	4	4	3	5	3	4	4	5	5	5	4	4	4	5	3	4	48.5462012938467	3.75	4.25	4	3.25
2	1	1	2	1	1	1	1	2	2	4	4	2	4	3	3	3	2	4	3	3	2	5	1	2	2	3	2	2	2	2	4	4	3	3	5	5	1	1	5	5	2	3	5	5	50.5777130411619	3	3	2.5	3
1	1	1	2	1	1	1	5	4	5	4	1	3	4	4	4	5	1	5	5	2	2	3	3	3	4	3	4	4	4	4	5	5	2	3	3	3	2	1	5	3	3	3	3	3	47.5655441194377	3.5	3.75	4.25	4
2	1	1	1	1	1	1	1	5	5	5	5	5	5	5	5	3	5	3	5	5	4	5	3	4	3	5	5	3	3	4	5	5	1	1	1	4	3	1	5	4	5	4	5	5	49.9804421200193	5	5	3.75	4
2	1	1	1	1	5	2	5	5	5	5	4	5	4	3	5	2	2	5	5	3	4	5	5	5	5	5	5	5	5	5	5	5	2	5	4	3	5	1	5	3	2	1	3	3	50.187985460266	4.75	4.25	5	3.5
2	1	1	3	2	1	1	1	5	5	5	5	1	4	5	5	3	3	3	5	4	5	3	4	3	5	5	5	4	5	5	5	3	2	1	2	5	3	2	5	2	5	5	4	5	46.9872596229988	5	3.75	4.75	3.5
2	1	1	1	1	1	1	1	5	5	5	5	5	5	5	5	4	4	4	4	3	5	5	5	5	5	4	5	5	5	5	5	4	3	2	3	3	4	2	5	5	5	5	5	4	48.5365486094698	5	5	5	4
2	1	1	2	1	2	1	2	5	5	5	3	5	5	5	5	5	5	5	5	5	5	5	5	5	5	5	5	5	5	5	5	5	1	5	5	3	5	2	5	5	5	5	5	4	51.6803557118136	4.5	5	5	5
2	1	1	2	1	1	1	1	2	2	4	4	2	4	3	3	3	2	4	3	3	2	5	1	2	2	3	2	2	2	2	4	4	3	3	5	5	1	3	5	5	2	2	5	5	51.4638458559211	3	3	2.5	3
1	1	1	1	1	3	2	1	5	5	5	5	4	5	4	5	4	4	4	4	5	4	3	4	3	5	3	5	3	5	5	4	4	4	5	3	5	3	3	5	4	3	3	3	5	51.349239937835	5	4.5	4.25	4
1	6	2	5	2	4	2	1	5	5	5	5	5	5	1	5	5	5	5	5	3	5	5	5	5	5	1	5	5	5	5	5	5	3	2	3	3	4	3	5	3	5	5	4	5	51.8777467922088	5	4	5	5
1	1	1	2	1	5	2	4	5	5	5	3	2	4	4	4	4	4	5	3	3	5	4	4	3	5	4	4	3	5	5	4	4	4	5	3	5	4	3	5	3	5	4	3	5	55.2534728671283	4.5	3.5	4.25	4
2	1	1	1	1	2	1	1	4	4	4	5	4	3	4	5	4	4	5	5	4	5	3	5	4	3	5	5	3	5	4	4	4	5	3	4	3	5	3	5	5	5	4	4	5	51.1930589862837	4.25	4	4	4.5
2	1	1	1	1	1	1	1	4	2	3	2	2	2	2	2	2	4	3	3	4	3	3	5	5	2	1	2	2	4	3	3	2	5	5	5	5	5	3	5	5	4	4	3	3	52.3215864884387	2.75	2	3	3
1	1	1	3	2	1	1	1	5	4	5	5	4	5	4	4	4	4	5	5	3	3	3	3	3	4	4	2	4	2	4	5	5	4	4	4	4	1	4	5	4	3	2	1	4	47.056252662979	4.75	4.25	3.75	4.5
2	1	1	2	1	1	1	2	5	5	5	5	5	5	5	5	3	2	3	3	4	4	5	5	5	5	3	5	5	5	5	4	4	5	5	5	4	3	4	5	3	4	5	5	5	50.7426211527894	5	5	4.75	2.75
2	1	1	3	2	1	1	1	5	4	4	4	4	4	4	4	4	4	2	5	5	5	4	5	5	5	3	4	4	5	5	5	5	5	4	5	5	3	4	5	5	5	4	4	4	50.2706129762225	4.25	4	4.75	3.75
2	1	1	3	2	1	1	1	5	5	5	5	5	5	5	5	5	4	5	5	5	5	4	5	5	5	3	4	4	5	5	5	5	5	4	5	5	3	4	5	5	5	4	4	4	53.0187930520692	5	5	4.75	4.75
1	6	2	4	2	5	2	1	5	5	5	5	5	5	5	5	5	5	5	5	3	5	3	5	5	5	4	3	4	5	5	5	5	3	5	4	5	3	4	5	5	5	5	5	5	50.7377577969581	5	5	4.75	5
1	1	1	2	1	1	1	2	3	3	4	3	2	4	4	3	4	4	2	3	2	4	4	5	3	5	2	5	4	3	1	2	4	4	4	5	3	4	4	5	4	4	5	3	5	51.6291497690311	3.25	3.25	2.5	3.25
2	1	1	1	1	3	2	1	5	4	5	4	1	4	2	4	3	3	3	5	4	4	1	4	4	3	4	3	4	5	4	5	4	4	3	4	3	4	4	5	5	2	3	4	4	50.1803710277993	4.5	2.75	4.5	3.5
1	1	1	3	2	5	2	2	5	5	5	4	4	4	4	4	4	4	2	5	4	5	5	5	5	4	4	4	4	5	5	5	5	1	5	5	4	4	4	5	5	5	5	5	4	51.1968868363067	4.75	4	4.75	3.75
1	1	1	3	2	5	2	2	5	5	4	4	4	5	5	5	5	5	5	5	4	5	5	5	5	4	4	4	4	5	5	5	5	1	5	5	4	4	4	5	5	5	5	5	4	50.6035978028892	4.5	4.75	4.75	5
1	1	1	2	1	2	1	1	5	5	4	5	4	5	4	4	4	4	4	4	5	5	4	4	5	4	4	4	4	5	5	3	5	4	5	5	4	4	4	5	4	4	5	5	5	45.3171295252305	4.75	4.25	4.25	4
1	1	1	2	1	2	1	1	5	5	4	5	4	5	4	4	4	4	4	4	5	5	4	4	5	4	4	4	4	5	5	3	5	4	5	5	4	4	4	5	4	4	5	5	5	56.2128147701274	4.75	4.25	4.25	4
1	1	1	2	1	2	1	4	5	5	5	5	5	5	4	4	4	4	4	4	5	4	4	5	5	4	4	4	4	5	5	5	5	5	4	5	4	4	4	5	4	4	5	4	5	53.4049440650628	5	4.5	4.75	4
1	1	1	2	1	2	1	4	5	5	5	5	4	5	5	4	5	5	4	4	5	4	4	5	5	4	4	4	4	5	5	5	5	5	4	5	4	4	4	5	4	4	5	4	5	55.0612174054158	5	4.5	4.75	4.5
1	1	1	2	1	1	1	1	5	5	5	5	5	5	5	5	5	5	5	5	5	5	4	4	5	4	4	4	4	5	5	5	5	4	4	5	4	4	4	5	5	5	5	5	5	46.0693505630725	5	5	4.75	5
1	1	1	2	1	1	1	1	5	5	5	5	5	5	5	5	5	5	5	5	5	5	4	4	5	4	4	4	4	5	5	5	5	4	4	5	4	4	4	5	5	5	5	5	5	48.2357558945048	5	5	4.75	5
2	1	1	3	2	1	1	1	4	3	4	4	4	4	5	4	4	4	4	4	5	5	5	5	4	4	4	4	4	5	5	5	5	5	4	4	4	4	4	5	4	5	4	4	4	42.6609781995261	3.75	4.25	4.75	4
2	1	1	3	2	1	1	1	4	4	5	3	1	1	1	1	4	5	5	4	5	5	5	5	4	4	4	4	4	5	5	5	5	5	4	4	4	4	4	5	4	5	4	4	4	51.2260165451254	4	1	4.75	4.5
1	2	2	3	2	2	1	3	5	4	4	5	4	4	5	5	4	4	4	4	4	4	4	4	4	4	4	4	4	5	5	4	4	4	4	4	4	4	4	5	4	4	4	5	4	50.2424543082991	4.5	4.5	4.5	4
1	2	2	3	2	2	1	3	5	4	4	5	4	4	5	5	4	4	4	4	4	4	4	4	4	4	4	4	4	5	5	4	4	4	4	4	4	4	4	5	4	4	4	5	4	49.4174900924189	4.5	4.5	4.5	4
2	1	1	2	1	2	1	1	5	5	5	5	5	5	5	5	4	4	4	5	3	5	4	4	4	4	4	4	4	5	4	3	4	4	4	4	4	4	4	5	5	3	4	4	4	53.9368001046802	5	5	4	4.25
2	1	1	2	1	2	1	1	5	5	5	5	5	5	5	5	4	4	4	5	3	5	4	4	4	4	4	4	4	5	4	3	4	4	4	4	4	4	4	5	5	3	4	4	4	52.9450032675534	5	5	4	4.25
1	6	2	4	2	5	2	5	5	5	5	5	5	5	5	5	4	5	5	5	4	3	3	4	4	4	4	4	4	4	4	4	4	4	4	4	4	4	4	5	5	5	5	5	5	51.4839453801264	5	5	4	4.75
2	1	1	2	1	1	1	1	5	5	5	3	5	5	5	5	4	3	5	5	4	4	4	3	4	4	4	4	4	5	4	4	4	3	4	4	4	4	4	5	5	1	3	5	4	46.2958308567843	4.5	5	4.25	4.25
1	1	1	2	1	1	1	1	5	5	5	5	5	5	5	5	5	5	1	4	4	5	4	5	5	5	4	5	4	5	4	4	5	5	1	5	5	4	4	5	4	4	4	4	5	48.099505696453	5	5	4.25	3.75
1	1	1	2	1	1	1	1	5	4	5	5	5	4	4	4	5	5	2	4	4	5	4	5	5	5	4	5	4	5	4	4	5	5	5	1	5	4	4	5	4	4	4	4	5	50.9935052252389	4.75	4.25	4.25	4
2	1	1	1	1	1	1	1	5	5	4	4	4	4	4	4	4	4	2	4	5	4	4	5	5	5	4	5	4	5	5	5	5	5	4	5	5	4	4	5	4	4	4	5	5	49.6949371936291	4.5	4	4.75	3.5
2	1	1	2	1	1	1	5	4	4	3	3	3	3	4	3	3	3	3	4	4	5	4	5	5	5	4	5	4	5	5	5	5	5	4	5	5	4	4	5	4	4	4	4	5	53.9853346390889	3.5	3.25	4.75	3.25
1	1	1	2	1	2	1	3	5	5	5	5	5	5	5	5	3	3	4	4	3	3	5	4	4	4	4	5	4	5	4	5	5	5	4	5	5	4	4	5	5	4	4	5	5	53.7812417173864	5	5	4.5	3.5
2	1	1	2	1	1	1	5	4	4	5	4	1	4	1	4	5	4	4	4	4	5	4	5	5	5	4	5	4	5	5	5	5	5	4	5	5	4	4	5	4	4	4	4	5	50.0781243606354	4.25	2.5	4.75	4.25
2	1	1	1	1	1	1	1	5	4	5	5	4	5	4	5	4	4	5	4	5	4	4	5	5	5	4	5	4	5	5	5	5	5	4	5	5	4	4	5	4	4	4	5	5	44.8199919219423	4.75	4.5	4.75	4.25
2	1	1	2	1	2	1	1	5	5	4	4	4	4	5	4	4	4	4	5	4	5	4	5	5	5	4	5	4	5	5	4	5	5	4	5	5	4	4	5	5	5	4	4	5	52.1578907876222	4.5	4.25	4.5	4.25
2	1	1	2	1	2	1	1	5	5	5	4	5	5	5	4	5	5	5	5	4	5	4	5	5	5	4	5	4	5	5	4	5	5	4	5	5	4	4	5	5	5	4	4	5	49.5892729652638	4.75	4.75	4.5	5
2	1	1	2	1	1	1	1	5	4	4	4	4	5	4	5	4	4	4	4	4	4	4	4	5	5	4	4	4	5	4	5	4	4	4	5	5	4	4	5	4	4	4	4	4	49.216832875989	4.25	4.5	4.5	4
2	1	1	2	1	1	1	1	5	4	4	4	4	5	4	5	4	4	4	4	4	4	4	4	5	5	4	4	4	5	4	5	4	4	4	5	5	4	4	5	4	4	4	4	4	45.4679811531154	4.25	4.5	4.5	4
1	1	1	3	2	5	2	1	4	3	3	4	4	4	5	4	4	4	3	3	3	4	4	4	5	5	4	3	4	5	3	5	3	4	4	5	5	4	4	5	3	4	4	3	3	50.9351424460602	3.5	4.25	4.25	3.5
1	2	2	2	1	1	1	5	4	3	5	4	5	5	4	4	5	4	5	4	3	5	5	4	4	5	4	5	4	5	4	5	5	4	5	4	5	4	4	5	4	5	4	5	4	57.1747231759038	4	4.5	4.5	4.5
1	1	1	2	1	3	2	1	4	5	5	2	3	1	4	4	3	4	2	2	5	5	4	4	4	5	4	5	4	5	3	4	5	4	4	4	5	4	4	5	2	5	5	4	5	52.1085689597619	4	3	4	2.75
1	1	1	2	1	3	2	1	4	4	4	4	4	4	4	4	4	4	4	2	5	5	4	4	4	5	4	5	4	5	3	4	5	4	4	4	5	4	4	5	2	5	5	4	5	48.1923987485084	4	4	4	3.5
2	1	1	1	1	1	1	1	5	5	4	5	5	5	4	5	4	3	4	4	5	5	3	4	4	5	4	4	4	5	4	5	4	4	4	4	5	4	4	5	4	4	4	4	5	47.5057895979952	4.75	4.75	4.5	3.75
2	1	1	1	1	1	1	1	5	5	4	5	5	5	4	5	4	3	4	4	5	5	3	4	4	5	4	4	4	5	4	5	4	4	4	4	5	4	4	5	4	4	4	4	5	47.1715162124404	4.75	4.75	4.5	3.75
2	1	1	3	2	1	1	1	5	5	5	5	5	5	5	4	5	4	5	4	5	4	4	5	5	4	5	5	4	5	4	4	3	5	3	5	4	5	4	5	4	4	5	5	5	54.8445750088924	5	4.75	4.25	4.5
2	1	1	2	1	1	1	2	5	5	4	4	4	4	4	4	4	4	4	4	4	4	4	4	4	4	4	4	5	5	5	4	4	5	4	4	4	5	4	5	5	4	4	4	5	52.8365615406126	4.5	4	4.75	4
2	1	1	2	1	2	1	1	5	4	4	4	4	4	3	4	5	5	5	5	5	5	5	3	4	4	5	4	4	5	5	5	4	3	4	4	4	5	4	5	5	5	4	5	4	54.1158648031198	4.25	3.75	4.75	5
2	1	1	2	1	1	1	1	5	5	5	5	5	5	5	5	4	4	4	5	5	5	4	5	5	5	5	5	4	5	4	5	5	5	1	5	5	5	4	5	5	5	5	5	5	50.30407880264	5	5	4.5	4.25
2	1	1	2	1	1	1	1	5	5	5	5	5	5	5	5	4	4	4	5	5	5	4	5	5	5	5	5	4	5	4	5	5	5	5	1	5	5	4	5	5	5	5	5	5	47.084235620173	5	5	4.5	4.25
1	1	1	3	2	1	1	1	5	5	5	5	5	5	5	5	5	5	1	4	5	5	5	5	5	5	5	4	4	5	4	4	4	5	5	5	5	5	4	5	4	4	4	4	5	53.4186993990804	5	5	4.25	3.75
1	1	1	3	2	1	1	1	5	4	4	4	4	5	3	3	4	4	4	4	5	5	5	5	5	5	5	4	4	5	4	4	4	5	5	5	5	5	4	5	4	4	4	4	5	47.6642575288692	4.25	3.75	4.25	4
1	1	1	1	1	1	1	1	4	4	5	5	5	5	5	5	3	3	5	5	5	4	2	3	5	5	4	5	5	5	5	5	5	5	1	5	5	5	4	5	5	2	5	5	5	47.8808638169957	4.5	5	5	4
1	1	1	2	1	1	1	2	5	5	5	5	5	4	4	5	5	5	5	5	5	5	5	5	5	5	5	5	5	5	5	5	5	5	5	4	5	5	4	5	5	5	5	5	4	47.648992375447	5	4.5	5	5
1	1	1	2	1	1	1	1	3	5	3	3	1	1	1	1	4	4	2	2	2	4	2	4	4	5	5	4	4	5	4	5	5	4	4	4	5	5	4	5	2	3	4	4	3	47.1822009163817	3.5	1	4.5	3
1	1	1	1	1	1	1	1	4	4	5	5	5	5	5	5	3	3	5	5	5	4	2	3	5	5	4	5	5	5	5	5	5	2	2	2	5	5	4	5	5	3	3	5	5	46.7304013975751	4.5	5	5	4
1	1	1	2	1	2	1	1	4	4	5	5	5	4	4	5	3	2	3	1	3	5	4	5	4	3	3	5	5	5	4	5	4	5	5	4	3	3	5	5	5	5	5	5	4	47.1676638014714	4.5	4.5	4.75	2.25
1	1	1	2	1	1	1	3	4	4	4	5	4	4	5	4	5	5	5	5	3	3	1	3	5	4	3	5	5	5	5	4	2	3	3	5	4	3	5	5	5	4	3	3	3	49.8045204989687	4.25	4.25	4.75	5
1	1	1	2	1	1	1	1	5	5	5	5	4	4	2	4	4	3	4	4	4	4	4	5	4	4	3	4	5	5	4	3	5	5	4	4	4	3	5	5	4	4	3	4	3	47.3674306417666	5	3.5	4.25	3.75
1	1	1	2	1	1	1	1	5	5	5	5	4	4	2	4	4	3	4	4	4	4	4	5	4	4	3	4	5	5	4	3	5	5	4	4	4	3	5	5	4	4	3	4	3	48.5762969601964	5	3.5	4.25	3.75
1	1	1	2	1	2	1	2	5	4	5	5	5	4	4	4	3	4	4	4	3	3	4	3	4	5	3	3	4	4	4	4	3	4	4	4	4	3	5	5	4	4	4	3	4	48.2832087087157	4.75	4.25	4	3.75
2	1	1	2	1	1	1	1	5	5	5	5	5	5	5	5	4	4	4	5	5	5	5	5	5	5	3	5	5	5	5	5	5	1	5	5	5	3	5	5	5	4	5	5	5	46.6293148388842	5	5	5	4.25
2	1	1	2	1	1	1	1	5	5	5	5	5	5	5	5	4	4	4	5	5	5	5	5	5	5	3	5	5	5	5	5	5	5	1	5	5	3	5	5	5	4	5	5	5	47.5118589329113	5	5	5	4.25
1	1	1	3	2	5	2	5	5	5	5	5	5	5	5	5	5	5	5	5	5	5	4	5	5	5	3	5	5	5	5	5	5	5	5	5	5	3	5	5	5	5	5	5	5	51.4263720070374	5	5	5	5
1	1	1	3	2	5	2	5	5	5	5	5	5	5	5	5	5	5	5	5	5	5	4	5	5	5	3	5	5	5	5	5	5	5	5	5	5	3	5	5	5	5	5	5	5	55.9369401404324	5	5	5	5
2	1	1	1	1	1	1	1	5	5	5	5	5	5	5	5	5	5	1	5	5	5	4	5	4	5	3	5	5	5	5	5	4	5	5	4	5	3	5	5	5	4	5	4	5	50.65799712481	5	5	5	4
2	1	1	1	1	1	1	1	5	4	5	4	5	5	4	5	5	4	5	5	5	5	4	5	4	5	3	5	5	5	5	5	4	5	5	4	5	3	5	5	5	4	5	4	5	48.5023499333821	4.5	4.75	5	4.75
2	1	1	2	1	2	1	4	5	4	5	5	4	5	4	4	5	5	5	5	5	4	5	5	2	2	4	5	5	5	5	5	5	5	4	2	2	4	5	5	5	5	3	3	4	45.8869858408158	4.75	4.25	5	5
2	1	1	2	1	1	1	2	4	5	5	3	5	4	4	5	3	3	4	4	4	4	5	5	4	4	4	4	4	4	5	4	3	3	2	4	3	4	5	5	4	4	3	3	4	49.0112681336382	4.25	4.5	4.25	3.5
2	1	1	2	1	1	1	1	4	3	5	4	4	3	5	3	3	3	3	5	4	5	2	4	5	3	3	3	2	5	2	3	4	2	4	2	3	4	5	5	1	4	4	5	5	53.6674119589673	4	3.75	3	3.5
2	1	1	2	1	1	1	5	5	5	5	5	5	5	5	5	5	5	5	5	5	5	5	5	5	4	4	5	5	5	5	5	5	5	5	5	4	4	5	5	5	5	5	5	5	50.0558151665595	5	5	5	5
2	1	1	2	1	1	1	5	5	5	5	5	5	5	5	5	5	5	5	5	5	5	5	5	5	4	4	5	5	5	5	5	5	5	5	5	4	4	5	5	5	5	5	5	5	44.8934239193727	5	5	5	5
2	2	2	4	2	3	2	3	5	4	4	4	4	4	4	4	4	4	1	5	4	5	4	4	5	4	4	4	5	5	5	5	5	4	5	5	4	4	5	5	5	4	4	4	4	51.7838141295379	4.25	4	5	3.5
2	2	2	4	2	3	2	3	5	5	5	4	4	5	5	5	4	4	5	5	4	5	4	4	5	4	4	4	5	5	5	5	5	4	5	5	4	4	5	5	5	4	4	4	4	47.7870243859632	4.75	4.75	5	4.5
1	1	1	1	1	5	2	2	4	4	4	4	4	4	4	4	4	4	5	4	4	5	4	5	4	4	4	5	5	5	5	5	5	5	4	4	4	4	5	5	4	4	4	4	5	47.6903623314107	4	4	5	4.25
1	1	1	1	1	5	2	2	4	4	4	4	4	4	4	4	4	4	5	4	4	5	4	5	4	4	4	5	5	5	5	5	5	5	4	4	4	4	5	5	4	4	4	4	5	49.7085096753482	4	4	5	4.25
1	1	1	1	1	2	1	4	5	3	5	5	5	5	4	4	3	3	4	4	4	4	4	4	4	4	4	5	5	5	5	5	5	4	4	4	4	4	5	5	4	3	4	4	4	51.2275990214619	4.5	4.5	5	3.5
1	1	1	1	1	2	1	4	5	3	5	5	5	5	4	4	3	3	4	4	4	4	4	4	4	4	4	5	5	5	5	5	5	4	4	4	4	4	5	5	4	3	4	4	4	49.1241274973091	4.5	4.5	5	3.5
2	1	1	1	1	1	1	1	4	4	4	5	4	4	4	4	4	4	4	4	4	4	4	4	4	4	4	4	5	5	4	4	5	4	4	4	4	4	5	5	4	4	4	4	4	52.3798415828402	4.25	4	4.5	4
2	1	1	1	1	1	1	1	4	4	4	5	4	4	4	4	4	4	4	4	4	4	4	4	4	4	4	4	5	5	4	4	5	4	4	4	4	4	5	5	4	4	4	4	4	46.7153542846382	4.25	4	4.5	4
2	1	1	2	1	1	1	1	5	4	5	4	5	4	3	4	4	4	5	5	4	5	3	4	4	4	4	5	5	5	5	5	5	4	4	4	4	4	5	5	5	3	4	4	4	53.0100514486864	4.5	4	5	4.5
2	1	1	2	1	1	1	1	5	4	5	4	5	4	3	4	4	4	5	5	4	5	3	4	4	4	4	5	5	5	5	5	5	4	4	4	4	4	5	5	5	3	4	4	4	53.3570313947272	4.5	4	5	4.5
2	1	1	2	1	1	1	1	5	4	5	5	3	4	3	4	3	3	4	3	4	4	2	4	4	4	4	5	5	5	4	4	3	4	3	4	4	4	5	5	3	3	3	4	4	51.9273761199166	4.75	3.5	4.5	3.25
1	2	2	4	2	3	2	3	5	5	5	5	5	5	5	5	5	5	5	4	5	5	5	5	4	3	4	4	4	4	5	4	3	3	3	3	4	4	5	5	5	5	4	5	1	47.9828170063613	5	5	4.25	4.75
1	2	2	4	2	3	2	3	5	5	5	5	5	5	5	5	5	5	5	4	5	5	5	5	4	3	4	4	4	4	5	4	3	3	3	3	4	4	5	5	5	5	4	5	1	51.6084502077142	5	5	4.25	4.75
1	2	2	4	2	3	2	3	5	5	5	5	5	5	5	5	5	5	5	4	5	5	5	5	4	3	4	4	4	4	5	4	3	3	3	3	4	4	5	5	5	5	4	5	1	52.2821868886726	5	5	4.25	4.75
1	2	2	4	2	3	2	3	5	5	5	5	5	5	5	5	5	5	5	4	5	5	5	5	4	3	4	4	4	4	5	4	3	3	3	3	4	4	5	5	5	5	4	5	1	51.8540817644235	5	5	4.25	4.75
1	2	2	4	2	3	2	3	5	5	5	5	5	5	5	5	5	5	5	4	5	5	5	5	4	3	4	4	4	4	5	4	3	3	3	3	4	4	5	5	5	5	4	5	3	48.7649215614313	5	5	4.25	4.75
1	2	2	4	2	3	2	3	5	5	5	5	5	5	5	5	5	5	5	4	5	5	5	5	4	3	4	4	4	4	5	4	3	3	3	3	4	4	5	5	5	5	4	5	3	48.0476401709841	5	5	4.25	4.75
1	2	2	4	2	3	2	3	5	5	5	5	5	5	5	5	5	5	5	4	5	5	5	5	4	3	4	4	4	4	5	4	3	3	3	3	4	4	5	5	5	5	4	5	3	52.0654326762148	5	5	4.25	4.75
1	2	2	4	2	3	2	3	5	5	5	5	5	5	5	5	5	5	5	4	5	5	5	5	4	3	4	4	4	4	5	4	3	3	3	3	4	4	5	5	5	5	4	5	3	50.8910379969951	5	5	4.25	4.75
1	2	2	4	2	3	2	3	5	5	5	5	5	5	5	5	5	5	5	4	5	5	5	5	4	3	4	4	4	4	5	4	3	3	3	3	4	4	5	5	5	5	4	5	3	48.0528000854077	5	5	4.25	4.75
1	2	2	4	2	3	2	3	5	5	5	5	5	5	5	5	5	5	5	4	5	5	5	5	4	3	4	4	4	4	5	4	3	3	3	3	4	4	5	5	5	5	4	5	3	51.9954520076203	5	5	4.25	4.75
1	2	2	4	2	3	2	3	5	5	5	5	5	5	5	5	5	5	5	4	5	5	5	5	4	3	4	4	4	4	5	4	3	3	3	3	4	4	5	5	5	5	4	5	3	47.3535333750056	5	5	4.25	4.75
1	2	2	4	2	3	2	3	5	5	5	5	5	5	5	5	5	5	5	4	5	5	5	5	4	3	4	4	4	4	5	4	3	3	3	3	4	4	5	5	5	5	4	5	3	47.864294441763	5	5	4.25	4.75
1	2	2	4	2	3	2	3	5	5	5	5	5	5	5	5	5	5	5	4	5	5	5	5	4	3	4	4	4	4	5	4	3	3	3	3	4	4	5	5	5	5	4	5	3	55.0093594318121	5	5	4.25	4.75
1	2	2	4	2	3	2	3	5	5	5	5	5	5	5	5	5	5	5	4	5	5	5	5	4	3	4	4	4	4	5	4	3	3	3	3	4	4	5	5	5	5	4	5	3	48.6075834221193	5	5	4.25	4.75
1	2	2	4	2	3	2	3	5	5	5	5	5	5	5	5	5	5	5	4	5	5	5	5	4	3	4	4	4	4	5	4	3	3	3	3	4	4	5	5	5	5	4	5	3	51.1332169945866	5	5	4.25	4.75
1	2	2	4	2	3	2	3	5	5	5	5	5	5	5	5	5	5	5	4	5	5	5	5	4	3	4	4	4	4	5	4	3	3	3	3	4	4	5	5	5	5	4	5	3	51.0377339730634	5	5	4.25	4.75
1	2	2	4	2	3	2	3	5	5	5	5	5	5	5	5	5	5	5	4	5	5	5	5	4	3	4	4	4	4	5	4	3	3	3	3	4	4	5	5	5	5	4	5	3	50.5159792515679	5	5	4.25	4.75
1	2	2	4	2	3	2	3	5	5	5	5	5	5	5	5	5	5	5	4	5	5	5	5	4	3	4	4	4	4	5	4	3	3	3	3	4	4	5	5	5	5	4	5	3	53.2539797511454	5	5	4.25	4.75
1	2	2	4	2	3	2	3	5	5	5	5	5	5	5	5	5	5	5	4	5	5	5	5	4	3	4	4	4	4	5	4	3	3	3	3	4	4	5	5	5	5	4	5	3	51.9462099814968	5	5	4.25	4.75
1	2	2	4	2	3	2	3	5	5	5	5	5	5	5	5	5	5	5	4	5	5	5	5	4	3	4	4	4	4	5	4	3	3	3	3	4	4	5	5	5	5	4	5	3	51.5343240996612	5	5	4.25	4.75
1	2	2	4	2	3	2	3	5	5	5	5	5	5	5	5	5	5	5	4	5	5	5	5	4	3	4	4	4	4	5	4	3	3	3	3	4	4	5	5	5	5	4	5	3	51.4640244772711	5	5	4.25	4.75
1	2	2	4	2	3	2	3	5	5	5	5	5	5	5	5	5	5	5	4	5	5	5	5	4	3	4	4	4	4	5	4	3	3	3	3	4	4	5	5	5	5	4	5	5	51.9299592478819	5	5	4.25	4.75
1	2	2	4	2	3	2	3	5	5	5	5	5	5	5	5	5	5	5	4	5	5	5	5	4	3	4	4	4	4	5	4	3	3	3	3	4	4	5	5	5	5	4	5	5	57.9039764499838	5	5	4.25	4.75
1	2	2	4	2	3	2	3	5	5	5	5	5	5	5	5	5	5	5	4	5	5	5	5	4	3	4	4	4	4	5	4	3	3	3	3	4	4	5	5	5	5	4	5	5	52.0068409837689	5	5	4.25	4.75
1	2	2	4	2	3	2	3	5	5	5	5	5	5	5	5	5	5	5	4	5	5	5	5	4	3	4	4	4	4	5	4	3	3	3	3	4	4	5	5	5	5	4	5	5	54.2970967231429	5	5	4.25	4.75
1	2	2	4	2	3	2	3	5	5	5	5	5	5	5	5	5	5	5	4	5	5	5	5	4	3	4	4	4	4	5	4	3	3	3	3	4	4	5	5	5	5	4	5	5	49.5473449403171	5	5	4.25	4.75
1	2	2	4	2	3	2	3	5	5	5	5	5	5	5	5	5	5	5	4	5	5	5	5	4	3	4	4	4	4	5	4	3	3	3	3	4	4	5	5	5	5	4	5	5	46.5094070437024	5	5	4.25	4.75
1	2	2	4	2	3	2	3	5	5	5	5	5	5	5	5	5	5	5	4	5	5	5	5	4	3	4	4	4	4	5	4	3	3	3	3	4	4	5	5	5	5	4	5	5	50.1612140234282	5	5	4.25	4.75
1	2	2	4	2	3	2	3	5	5	5	5	5	5	5	5	5	5	5	4	5	5	5	5	4	3	4	4	4	4	5	4	3	3	3	3	4	4	5	5	5	5	4	5	5	49.3887878088244	5	5	4.25	4.75
1	2	2	4	2	3	2	3	5	5	5	5	5	5	5	5	5	5	5	4	5	5	5	5	4	3	4	4	4	4	5	4	3	3	3	3	4	4	5	5	5	5	4	5	5	52.5483862562118	5	5	4.25	4.75
1	2	2	4	2	3	2	3	5	5	5	5	5	5	5	5	5	5	5	4	5	5	5	5	4	3	4	4	4	4	5	4	3	3	3	3	4	4	5	5	5	5	4	5	5	48.4130244972549	5	5	4.25	4.75
1	2	2	4	2	3	2	3	5	5	5	5	5	5	5	5	5	5	5	4	5	5	5	5	4	3	4	4	4	4	5	4	3	3	3	3	4	4	5	5	5	5	4	5	5	48.6634689680613	5	5	4.25	4.75
1	2	2	4	2	3	2	3	5	5	5	5	5	5	5	5	5	5	5	4	5	5	5	5	4	3	4	4	4	4	5	4	3	3	3	3	4	4	5	5	5	5	4	5	5	47.0370107589734	5	5	4.25	4.75
1	2	2	4	2	3	2	3	5	5	5	5	5	5	5	5	5	5	5	4	5	5	5	5	4	3	4	4	4	4	5	4	3	3	3	3	4	4	5	5	5	5	4	5	5	50.9824150683175	5	5	4.25	4.75
1	2	2	4	2	3	2	3	5	5	5	5	5	5	5	5	5	5	5	4	5	5	5	5	4	3	4	4	4	4	5	4	3	3	3	3	4	4	5	5	5	5	4	5	5	44.9554414846674	5	5	4.25	4.75
1	2	2	4	2	3	2	3	5	5	5	5	5	5	5	5	5	5	5	4	5	5	5	5	4	3	4	4	4	4	5	4	3	3	3	3	4	4	5	5	5	5	4	5	5	52.9041475849547	5	5	4.25	4.75
1	2	2	4	2	3	2	3	5	5	5	5	5	5	5	5	5	5	5	4	5	5	5	5	4	3	4	4	4	4	5	4	3	3	3	3	4	4	5	5	5	5	4	5	5	51.8660294699789	5	5	4.25	4.75
1	2	2	4	2	3	2	3	5	5	5	5	5	5	5	5	5	5	5	4	5	5	5	5	4	3	4	4	4	4	5	4	3	3	3	3	4	4	5	5	5	5	4	5	5	51.294179753007	5	5	4.25	4.75
1	2	2	4	2	3	2	3	5	5	5	5	5	5	5	5	5	5	5	4	5	5	5	5	4	3	4	4	4	4	5	4	3	3	3	3	4	4	5	5	5	5	4	5	5	53.2503302663514	5	5	4.25	4.75
1	2	2	4	2	3	2	3	5	5	5	5	5	5	5	5	5	5	5	4	5	5	5	5	4	3	4	4	4	4	5	4	3	3	3	3	4	4	5	5	5	5	4	5	5	54.7190876721305	5	5	4.25	4.75
1	2	2	4	2	3	2	3	5	5	5	5	5	5	5	5	5	5	5	4	5	5	5	5	4	3	4	4	4	4	5	4	3	3	3	3	4	4	5	5	5	5	4	5	5	50.1190794004633	5	5	4.25	4.75
1	2	2	4	2	3	2	3	5	5	5	5	5	5	5	5	5	5	5	4	5	5	5	5	4	3	4	4	4	4	5	4	3	3	3	3	4	4	5	5	5	5	4	5	5	50.9730650440904	5	5	4.25	4.75
1	2	2	4	2	3	2	3	5	5	5	5	5	5	5	5	5	5	5	4	5	5	5	5	4	3	4	4	4	4	5	4	3	3	3	3	4	4	5	5	5	5	4	5	5	53.0662925569031	5	5	4.25	4.75
1	2	2	4	2	3	2	3	5	5	5	5	5	5	5	5	5	5	5	4	5	5	5	5	4	3	4	4	4	4	5	4	3	3	3	3	4	4	5	5	5	5	4	5	5	47.6420714933167	5	5	4.25	4.75
1	2	2	4	2	3	2	3	5	5	5	5	5	5	5	5	5	5	5	4	5	5	5	5	4	3	4	4	4	4	5	4	3	3	3	3	4	4	5	5	5	5	4	5	5	48.4118803822743	5	5	4.25	4.75
1	2	2	4	2	3	2	3	5	5	5	5	5	5	5	5	5	5	5	4	5	5	5	5	4	3	4	4	4	4	5	4	3	3	3	3	4	4	5	5	5	5	4	5	5	51.0373381814994	5	5	4.25	4.75
1	2	2	4	2	3	2	3	5	5	5	5	5	5	5	5	5	5	5	4	5	5	5	5	4	3	4	4	4	4	5	4	3	3	3	3	4	4	5	5	5	5	4	5	5	55.3699180008902	5	5	4.25	4.75
1	2	2	4	2	3	2	3	5	5	5	5	5	5	5	5	5	5	5	4	5	5	5	5	4	3	4	4	4	4	5	4	3	3	3	3	4	4	5	5	5	5	4	5	5	47.0740436710483	5	5	4.25	4.75
1	2	2	4	2	3	2	3	5	5	5	5	5	5	5	5	5	5	5	4	5	5	5	5	4	3	4	4	4	4	5	4	3	3	3	3	4	4	5	5	5	5	4	5	5	50.6222981714204	5	5	4.25	4.75
1	2	2	4	2	3	2	3	5	5	5	5	5	5	5	5	5	5	5	4	5	5	5	5	4	3	4	4	4	4	5	4	3	3	3	3	4	4	5	5	5	5	4	5	5	53.254389345949	5	5	4.25	4.75
1	2	2	4	2	3	2	3	5	5	5	5	5	5	5	5	5	5	5	4	5	5	5	5	4	3	4	4	4	4	5	4	3	3	3	3	4	4	5	5	5	5	4	5	5	49.6618122061231	5	5	4.25	4.75
1	2	2	4	2	3	2	3	5	5	5	5	5	5	5	5	5	5	5	4	5	5	5	5	4	3	4	4	4	4	5	4	3	3	3	3	4	4	5	5	5	5	4	5	5	52.502943441934	5	5	4.25	4.75
1	2	2	4	2	3	2	3	5	5	5	5	5	5	5	5	5	5	5	4	5	5	5	5	4	3	4	4	4	4	5	4	3	3	3	3	4	4	5	5	5	5	4	5	5	52.2543631782156	5	5	4.25	4.75
1	2	2	4	2	3	2	3	5	5	5	5	5	5	5	5	5	5	5	4	5	5	5	5	4	3	4	4	4	4	5	4	3	3	3	3	4	4	5	5	5	5	4	5	5	47.3955896098432	5	5	4.25	4.75
1	2	2	4	2	3	2	3	5	5	5	5	5	5	5	5	5	5	5	4	5	5	5	5	4	3	4	4	4	4	5	4	3	3	3	3	4	4	5	5	5	5	4	5	5	45.5064953280631	5	5	4.25	4.75
1	2	2	4	2	3	2	3	5	5	5	5	5	5	5	5	5	5	5	4	5	5	5	5	4	3	4	4	4	4	5	4	3	3	3	3	4	4	5	5	5	5	4	5	4	45.8561932531875	5	5	4.25	4.75
1	2	2	4	2	3	2	3	5	5	5	5	5	5	5	5	5	5	5	4	5	5	5	5	4	3	4	4	4	4	5	4	3	3	3	3	4	4	5	5	5	5	4	5	4	47.3312117482166	5	5	4.25	4.75
1	2	2	4	2	3	2	3	5	5	5	5	5	5	5	5	5	5	5	4	5	5	5	5	4	3	4	4	4	4	5	4	3	3	3	3	4	4	5	5	5	5	4	5	4	52.6136840507557	5	5	4.25	4.75
1	2	2	4	2	3	2	3	5	5	5	5	5	5	5	5	5	5	5	4	5	5	5	5	4	3	4	4	4	4	5	4	3	3	3	3	4	4	5	5	5	5	4	5	4	48.9509256259864	5	5	4.25	4.75
1	2	2	4	2	3	2	3	5	5	5	5	5	5	5	5	5	5	5	4	5	5	5	5	4	3	4	4	4	4	5	4	3	3	3	3	4	4	5	5	5	5	4	5	4	44.764052833635	5	5	4.25	4.75
1	2	2	4	2	3	2	3	5	5	5	5	5	5	5	5	5	5	5	4	5	5	5	5	4	3	4	4	4	4	5	4	3	3	3	3	4	4	5	5	5	5	4	5	4	51.8849250638373	5	5	4.25	4.75
1	2	2	4	2	3	2	3	5	5	5	5	5	5	5	5	5	5	5	4	5	5	5	5	4	3	4	4	4	4	5	4	3	3	3	3	4	4	5	5	5	5	4	5	4	50.487977119863	5	5	4.25	4.75
1	2	2	4	2	3	2	3	5	5	5	5	5	5	5	5	5	5	5	4	5	5	5	5	4	3	4	4	4	4	5	4	3	3	3	3	4	4	5	5	5	5	4	5	4	50.706065231062	5	5	4.25	4.75
1	2	2	4	2	3	2	3	5	5	5	5	5	5	5	5	5	5	5	4	5	5	5	5	4	3	4	4	4	4	5	4	3	3	3	3	4	4	5	5	5	5	4	5	4	49.2541812912227	5	5	4.25	4.75
1	2	2	4	2	3	2	3	5	5	5	5	5	5	5	5	5	5	5	4	5	5	5	5	4	3	4	4	4	4	5	4	3	3	3	3	4	4	5	5	5	5	4	5	4	54.4708694265898	5	5	4.25	4.75
1	2	2	4	2	3	2	3	5	5	5	5	5	5	5	5	5	5	5	4	5	5	5	5	4	3	4	4	4	4	5	4	3	3	3	3	4	4	5	5	5	5	4	5	4	51.2698928112961	5	5	4.25	4.75
1	2	2	4	2	3	2	3	5	5	5	5	5	5	5	5	5	5	5	4	5	5	5	5	4	3	4	4	4	4	5	4	3	3	3	3	4	4	5	5	5	5	4	5	4	43.9763892318237	5	5	4.25	4.75
1	2	2	4	2	3	2	3	5	5	5	5	5	5	5	5	5	5	5	4	5	5	5	5	4	3	4	4	4	4	5	4	3	3	3	3	4	4	5	5	5	5	4	5	4	50.8516263544556	5	5	4.25	4.75
1	2	2	4	2	3	2	3	5	5	5	5	5	5	5	5	5	5	5	4	5	5	5	5	4	3	4	4	4	4	5	4	3	3	3	3	4	4	5	5	5	5	4	5	4	54.4883075330505	5	5	4.25	4.75
1	2	2	4	2	3	2	3	5	5	5	5	5	5	5	5	5	5	5	4	5	5	5	5	4	3	4	4	4	4	5	4	3	3	3	3	4	4	5	5	5	5	4	5	4	50.9501617926093	5	5	4.25	4.75
1	2	2	4	2	3	2	3	5	5	5	5	5	5	5	5	5	5	5	4	5	5	5	5	4	3	4	4	4	4	5	4	3	3	3	3	4	4	5	5	5	5	4	5	4	44.4339651576827	5	5	4.25	4.75
1	2	2	4	2	3	2	3	5	5	5	5	5	5	5	5	5	5	5	4	5	5	5	5	4	3	4	4	4	4	5	4	3	3	3	3	4	4	5	5	5	5	4	5	4	50.5510308449634	5	5	4.25	4.75
1	2	2	4	2	3	2	3	5	5	5	5	5	5	5	5	5	5	5	4	5	5	5	5	4	3	4	4	4	4	5	4	3	3	3	3	4	4	5	5	5	5	4	5	4	48.4864174554844	5	5	4.25	4.75
1	2	2	4	2	3	2	3	5	5	5	5	5	5	5	5	5	5	5	4	5	5	5	5	4	3	4	4	4	4	5	4	3	3	3	3	4	4	5	5	5	5	4	5	4	51.0729162667561	5	5	4.25	4.75
1	2	2	4	2	3	2	3	5	5	5	5	5	5	5	5	5	5	5	4	5	5	5	5	4	3	4	4	4	4	5	4	3	3	3	3	4	4	5	5	5	5	4	5	4	54.0158084829423	5	5	4.25	4.75
1	2	2	4	2	3	2	3	5	5	5	5	5	5	5	5	5	5	5	4	5	5	5	5	4	3	4	4	4	4	5	4	3	3	3	3	4	4	5	5	5	5	4	5	4	49.6398202256466	5	5	4.25	4.75
1	2	2	4	2	3	2	3	5	5	5	5	5	5	5	5	5	5	5	4	5	5	5	5	4	3	4	4	4	4	5	4	3	3	3	3	4	4	5	5	5	5	4	5	4	53.4621139382831	5	5	4.25	4.75
1	2	2	4	2	3	2	3	5	5	5	5	5	5	5	5	5	5	5	4	5	5	5	5	4	3	4	4	4	4	5	4	3	3	3	3	4	4	5	5	5	5	4	5	4	49.6071435619002	5	5	4.25	4.75
1	2	2	4	2	3	2	3	5	5	5	5	5	5	5	5	5	5	5	4	5	5	5	5	4	3	4	4	4	4	5	4	3	3	3	3	4	4	5	5	5	5	4	5	4	52.1969931787236	5	5	4.25	4.75
1	2	2	4	2	3	2	3	5	5	5	5	5	5	5	5	5	5	5	4	5	5	5	5	4	3	4	4	4	4	5	4	3	3	3	3	4	4	5	5	5	5	4	5	4	56.3123075123267	5	5	4.25	4.75
1	2	2	4	2	3	2	3	5	5	5	5	5	5	5	5	5	5	5	4	5	5	5	5	4	3	4	4	4	4	5	4	3	3	3	3	4	4	5	5	5	5	4	5	4	50.0842290735755	5	5	4.25	4.75
1	2	2	4	2	3	2	3	5	5	5	5	5	5	5	5	5	5	5	4	5	5	5	5	4	3	4	4	4	4	5	4	3	3	3	3	4	4	5	5	5	5	4	5	4	50.7594529888114	5	5	4.25	4.75
1	2	2	4	2	3	2	3	5	5	5	5	5	5	5	5	5	5	5	4	5	5	5	5	4	3	4	4	4	4	5	4	3	3	3	3	4	4	5	5	5	5	4	5	4	48.5371725835358	5	5	4.25	4.75
1	2	2	4	2	3	2	3	5	5	5	5	5	5	5	5	5	5	5	4	5	5	5	5	4	3	4	4	4	4	5	4	3	3	3	3	4	4	5	5	5	5	4	5	4	47.9313160052331	5	5	4.25	4.75
1	2	2	4	2	3	2	3	5	5	5	5	5	5	5	5	5	5	5	4	5	5	5	5	4	3	4	4	4	4	5	4	3	3	3	3	4	4	5	5	5	5	4	5	4	51.6559873914856	5	5	4.25	4.75
1	2	2	4	2	3	2	3	5	5	5	5	5	5	5	5	5	5	5	4	5	5	5	5	4	3	4	4	4	4	5	4	3	3	3	3	4	4	5	5	5	5	4	5	4	54.026768529868	5	5	4.25	4.75
1	2	2	4	2	3	2	3	5	5	5	5	5	5	5	5	5	5	5	4	5	5	5	5	4	3	4	4	4	4	5	4	3	3	3	3	4	4	5	5	5	5	4	5	4	53.8152889482971	5	5	4.25	4.75
1	2	2	4	2	3	2	3	5	5	5	5	5	5	5	5	5	5	5	4	5	5	5	5	4	3	4	4	4	4	5	4	3	3	3	3	4	4	5	5	5	5	4	5	4	52.3435229862517	5	5	4.25	4.75
1	2	2	4	2	3	2	3	5	5	5	5	5	5	5	5	5	5	5	4	5	5	5	5	4	3	4	4	4	4	5	4	3	3	3	3	4	4	5	5	5	5	4	5	4	50.7738987526107	5	5	4.25	4.75
1	2	2	4	2	3	2	3	5	5	5	5	5	5	5	5	5	5	5	4	5	5	5	5	4	3	4	4	4	4	5	4	3	3	3	3	4	4	5	5	5	5	4	5	4	50.9795763311572	5	5	4.25	4.75
1	2	2	4	2	3	2	3	5	5	5	5	5	5	5	5	5	5	5	4	5	5	5	5	4	3	4	4	4	4	5	4	3	3	3	3	4	4	5	5	5	5	4	5	4	51.9683692287962	5	5	4.25	4.75
1	2	2	4	2	3	2	3	5	5	5	5	5	5	5	5	5	5	5	4	5	5	5	5	4	3	4	4	4	4	5	4	3	3	3	3	4	4	5	5	5	5	4	5	4	48.7354413876326	5	5	4.25	4.75
1	2	2	4	2	3	2	3	5	5	5	5	5	5	5	5	5	5	5	4	5	5	5	5	4	3	4	4	4	4	5	4	3	3	3	3	4	4	5	5	5	5	4	5	4	52.2369135090535	5	5	4.25	4.75
1	2	2	4	2	3	2	3	5	5	5	5	5	5	5	5	5	5	5	4	5	5	5	5	4	3	4	4	4	4	5	4	3	3	3	3	4	4	5	5	5	5	4	5	4	49.4685323873424	5	5	4.25	4.75
1	2	2	4	2	3	2	3	5	5	5	5	5	5	5	5	5	5	5	4	5	5	5	5	4	3	4	4	4	4	5	4	3	3	3	3	4	4	5	5	5	5	4	5	4	48.6997282809977	5	5	4.25	4.75
1	2	2	4	2	3	2	3	5	5	5	5	5	5	5	5	5	5	5	4	5	5	5	5	4	3	4	4	4	4	5	4	3	3	3	3	4	4	5	5	5	5	4	5	4	47.3897623909543	5	5	4.25	4.75
1	2	2	4	2	3	2	3	5	5	5	5	5	5	5	5	5	5	5	4	5	5	5	5	4	3	4	4	4	4	5	4	3	3	3	3	4	4	5	5	5	5	4	5	4	53.6174535749887	5	5	4.25	4.75
1	2	2	4	2	3	2	3	5	5	5	5	5	5	5	5	5	5	5	4	5	5	5	5	4	3	4	4	4	4	5	4	3	3	3	3	4	4	5	5	5	5	4	5	4	53.2966901880578	5	5	4.25	4.75
1	2	2	4	2	3	2	3	5	5	5	5	5	5	5	5	5	5	5	4	5	5	5	5	4	3	4	4	4	4	5	4	3	3	3	3	4	4	5	5	5	5	4	5	4	48.8039222788342	5	5	4.25	4.75
1	2	2	4	2	3	2	3	5	5	5	5	5	5	5	5	5	5	5	4	5	5	5	5	4	3	4	4	4	4	5	4	3	3	3	3	4	4	5	5	5	5	4	5	4	47.5792627750271	5	5	4.25	4.75
1	2	2	4	2	3	2	3	5	5	5	5	5	5	5	5	5	5	5	4	5	5	5	5	4	3	4	4	4	4	5	4	3	3	3	3	4	4	5	5	5	5	4	5	4	51.822188352061	5	5	4.25	4.75
1	2	2	4	2	3	2	3	5	5	5	5	5	5	5	5	5	5	5	4	5	5	5	5	4	3	4	4	4	4	5	4	3	3	3	3	4	4	5	5	5	5	4	5	4	51.6418438671556	5	5	4.25	4.75
1	2	2	4	2	3	2	3	5	5	5	5	5	5	5	5	5	5	5	4	5	5	5	5	4	3	4	4	4	4	5	4	3	3	3	3	4	4	5	5	5	5	4	5	4	48.6403191293953	5	5	4.25	4.75
2	1	1	1	1	1	1	1	5	5	5	5	5	5	5	5	4	4	4	5	5	5	4	5	5	5	4	4	5	5	5	5	5	5	5	1	5	4	5	5	5	3	5	5	5	54.4791914029028	5	5	5	4.25
2	1	1	1	1	1	1	1	5	5	5	5	5	5	5	5	4	4	4	5	5	5	4	5	5	5	4	4	5	5	5	5	5	1	5	5	5	4	5	5	5	3	5	5	5	42.5044783020131	5	5	5	4.25
2	1	1	2	1	1	1	1	5	5	5	5	5	5	3	5	4	4	5	5	5	5	5	5	5	5	4	5	5	5	5	5	5	5	1	5	5	4	5	5	5	5	5	5	5	43.1067511279318	5	4.5	5	4.5
2	1	1	2	1	1	1	1	5	5	5	5	5	5	3	5	4	4	5	5	5	5	5	5	5	5	4	5	5	5	5	5	5	5	5	1	5	4	5	5	5	5	5	5	5	49.7474142605837	5	4.5	5	4.5
1	1	1	1	1	1	1	1	5	4	4	4	4	4	4	4	4	4	2	5	5	5	5	5	5	5	4	4	5	5	5	4	4	5	5	5	5	4	5	5	5	4	4	4	5	48.0756783057574	4.25	4	4.75	3.75
1	1	1	1	1	1	1	1	5	5	4	5	5	5	5	5	4	5	5	5	5	5	5	5	5	5	4	4	5	5	5	4	4	5	5	5	5	4	5	5	5	4	4	4	5	47.8074428021436	4.75	5	4.75	4.75
2	1	1	1	1	1	1	1	5	4	3	3	3	5	4	4	4	4	2	4	5	5	4	5	5	5	4	4	5	5	5	5	5	5	4	5	5	4	5	5	4	5	4	5	5	47.7968405780411	3.75	4	5	3.5
2	1	1	4	2	1	1	1	5	5	5	5	5	5	5	5	3	4	4	4	5	5	4	5	5	5	4	4	5	5	5	5	5	5	4	5	5	4	5	5	4	5	4	5	5	49.9039347705658	5	5	5	3.75
1	1	1	1	1	3	2	2	5	4	5	4	4	4	3	5	4	3	5	4	4	5	2	4	5	5	4	4	5	5	4	5	4	4	4	5	5	4	5	5	4	5	4	5	3	45.1433963909088	4.5	4	4.75	4
2	1	1	2	1	2	1	1	5	5	5	5	5	5	5	5	5	5	3	4	4	5	5	4	4	5	4	5	5	5	5	5	5	4	5	4	5	4	5	5	4	4	4	4	4	52.1076953888363	5	5	5	4.25
2	1	1	2	1	2	1	1	5	5	4	5	5	5	5	5	5	5	5	4	4	5	5	4	4	5	4	5	5	5	5	5	5	4	5	4	5	4	5	5	4	4	4	4	4	50.1793935915329	4.75	5	5	4.75
2	1	1	1	1	1	1	5	4	3	4	4	4	4	4	4	4	4	1	4	5	5	4	5	5	4	5	4	5	5	5	4	5	5	5	1	4	5	5	5	4	4	4	4	5	51.4660870406639	3.75	4	4.75	3.25
2	1	1	1	1	1	1	5	4	5	5	4	4	4	4	4	4	4	4	4	5	5	4	5	5	4	5	4	5	5	5	4	5	1	5	5	4	5	5	5	4	4	4	4	5	52.0118246974726	4.5	4	4.75	4
2	1	1	2	1	1	1	1	5	4	4	4	4	4	4	4	4	4	1	5	5	4	4	5	5	4	5	5	5	5	5	4	5	5	4	5	4	5	5	5	5	5	5	5	5	52.2063569460731	4.25	4	4.75	3.5
2	1	1	2	1	5	2	1	5	5	3	3	3	4	4	4	4	4	4	5	4	5	4	5	5	4	5	4	5	5	4	5	5	5	4	5	4	5	5	5	5	5	5	4	4	46.4026770887436	4	3.75	4.75	4.25
2	1	1	2	1	1	1	1	5	3	5	5	5	5	5	5	5	5	5	5	5	4	4	5	5	4	5	5	5	5	5	4	5	5	4	5	4	5	5	5	5	5	5	5	5	50.1423426153411	4.5	5	4.75	5
2	1	1	2	1	5	2	1	5	5	5	5	5	5	5	5	5	5	5	5	4	5	4	5	5	4	5	4	5	5	4	5	5	5	4	5	4	5	5	5	5	5	5	4	4	45.4734993204085	5	5	4.75	5
1	1	1	1	1	5	2	1	5	5	4	5	4	4	4	4	3	4	4	4	3	3	4	4	5	4	5	3	5	5	5	4	5	4	4	5	4	5	5	5	4	5	5	5	5	56.1715498430565	4.75	4	4.75	3.75
2	1	1	2	1	3	2	1	5	4	4	4	4	4	4	4	4	4	1	5	5	5	5	4	5	4	5	5	5	5	5	5	5	4	4	5	4	5	5	5	5	3	4	4	5	54.6656588348308	4.25	4	5	3.5
2	1	1	2	1	3	2	1	5	4	5	5	3	5	5	5	5	5	5	5	5	5	5	4	5	4	5	5	5	5	5	5	5	4	4	5	4	5	5	5	5	3	4	4	5	50.6670891993395	4.75	4.5	5	5
2	1	1	2	1	2	1	1	5	4	4	4	4	4	4	4	4	4	3	4	5	4	5	5	4	4	5	5	5	5	5	5	5	5	4	4	4	5	5	5	4	4	4	4	4	47.9483801652252	4.25	4	5	3.75
2	1	1	2	1	2	1	1	5	5	5	5	5	5	5	5	4	4	4	4	5	4	5	5	4	4	5	5	5	5	5	5	5	5	4	4	4	5	5	5	4	4	4	4	4	52.345260053662	5	5	5	4
1	1	1	1	1	1	1	1	4	3	5	5	2	5	4	5	2	2	4	4	4	4	4	4	4	4	5	4	5	5	4	4	4	4	4	4	4	5	5	5	4	4	4	4	4	47.1037868757543	4.25	4	4.5	3
1	1	1	1	1	1	1	1	4	3	5	5	2	5	4	5	2	2	4	4	4	4	4	4	4	4	5	4	5	5	4	4	4	4	4	4	4	5	5	5	4	4	4	4	4	50.9954091361183	4.25	4	4.5	3
2	1	1	2	1	1	1	1	4	4	4	5	4	5	4	4	4	4	4	4	3	3	3	4	4	4	5	5	5	5	5	4	5	4	3	4	4	5	5	5	4	4	4	4	3	50.1363637013207	4.25	4.25	4.75	4
2	1	1	2	1	1	1	1	4	5	3	3	3	5	4	5	5	5	5	4	3	3	3	4	4	4	5	5	5	5	5	4	5	4	3	4	4	5	5	5	4	4	4	4	3	49.4546072441373	3.75	4.25	4.75	4.75
1	1	1	3	2	1	1	2	5	5	5	5	5	4	5	5	3	3	4	4	4	4	4	5	4	4	4	4	4	5	5	4	4	4	3	4	4	5	5	5	4	5	4	4	5	44.7659061125967	5	4.75	4.5	3.5
2	1	1	4	2	3	2	2	4	5	5	3	5	4	4	4	3	3	3	4	4	4	4	4	4	4	5	5	5	5	4	4	3	3	3	3	4	5	5	5	5	5	4	4	4	46.5445147000578	4.25	4.25	4.5	3.25
2	3	2	3	2	5	2	5	5	4	4	5	5	5	5	5	5	5	4	4	5	5	5	4	5	5	5	4	4	5	5	5	1	2	3	1	4	5	5	5	5	5	3	5	4	47.017964640408	4.5	5	4.75	4.5
1	1	1	1	1	1	1	1	3	3	5	5	5	5	5	5	5	3	3	3	5	5	5	5	5	5	5	5	5	5	5	5	5	1	5	5	5	5	5	5	3	4	3	5	4	45.443486573288	4	5	5	3.5
2	1	1	1	1	5	2	1	5	3	4	4	4	4	3	3	3	3	3	4	4	4	5	5	5	5	5	5	5	5	5	5	5	1	5	5	5	5	5	5	4	4	4	5	4	50.0548183759501	4	3.5	5	3.25
2	1	1	1	1	5	2	1	5	5	5	5	1	5	1	5	4	4	4	4	4	4	5	5	5	5	5	5	5	5	5	5	5	5	1	5	5	5	5	5	4	4	4	5	4	48.9009669020939	5	3	5	4
1	1	1	2	1	5	2	4	5	5	5	5	5	5	5	5	3	3	5	4	5	5	5	5	5	5	5	5	5	5	5	5	5	5	5	1	5	5	5	5	4	5	5	5	5	50.9587044899973	5	5	5	3.75
1	1	1	2	1	5	2	4	5	5	5	5	5	5	5	5	3	3	5	4	5	5	5	5	5	5	5	5	5	5	5	5	5	1	5	5	5	5	5	5	4	5	5	5	5	51.6488087995221	5	5	5	3.75
1	1	1	3	2	1	1	1	5	4	4	4	4	4	4	4	4	4	2	5	5	4	4	5	5	5	5	5	5	5	5	3	5	5	5	1	5	5	5	5	5	5	5	4	4	47.3201205808659	4.25	4	4.5	3.75
2	1	1	2	1	1	1	1	5	5	5	5	4	5	4	5	4	3	4	5	5	5	5	5	5	5	5	5	5	5	5	5	5	5	1	5	5	5	5	5	5	5	5	5	5	54.3820254317844	5	4.5	5	4
2	1	1	2	1	1	1	1	5	5	5	5	4	5	4	5	4	3	4	5	5	5	5	5	5	5	5	5	5	5	5	5	5	5	5	1	5	5	5	5	5	5	5	5	5	51.5634852296184	5	4.5	5	4
2	1	1	1	1	5	2	1	5	5	4	5	5	5	5	5	4	4	4	5	5	4	5	5	5	5	5	5	5	5	5	5	5	5	5	1	5	5	5	5	5	4	3	5	5	47.7866803862167	4.75	5	5	4.25
2	1	1	2	1	1	1	1	5	5	5	5	5	5	5	5	5	4	4	5	5	5	5	5	5	5	5	5	5	5	5	5	5	1	5	5	5	5	5	5	5	5	5	5	5	53.1358523280388	5	5	5	4.5
2	1	1	2	1	1	1	1	5	5	5	5	5	5	5	5	5	4	4	5	5	5	5	5	5	5	5	5	5	5	5	5	5	5	1	5	5	5	5	5	5	5	5	5	5	50.668715245719	5	5	5	4.5
1	4	2	2	1	1	1	3	5	5	5	5	5	5	5	5	1	1	5	5	5	5	5	5	5	5	5	5	5	5	5	5	5	5	1	5	5	5	5	5	5	1	5	5	5	44.7212343923601	5	5	5	3
1	4	2	2	1	1	1	3	5	5	5	5	5	5	5	5	1	1	5	5	5	5	5	5	5	5	5	5	5	5	5	5	5	5	5	1	5	5	5	5	5	1	5	5	5	54.0438515241106	5	5	5	3
2	1	1	2	1	5	2	1	5	5	5	1	5	5	5	5	4	4	5	5	5	5	5	5	5	5	5	5	5	5	5	5	5	1	5	5	5	5	5	5	5	5	5	5	5	51.5593800193628	4	5	5	4.5
2	1	1	2	1	5	2	1	5	5	5	1	5	5	5	5	4	4	5	5	5	5	5	5	5	5	5	5	5	5	5	5	5	5	1	5	5	5	5	5	5	5	5	5	5	46.7367577588995	4	5	5	4.5
2	1	1	1	1	4	2	1	5	5	5	5	1	5	5	5	5	5	5	5	5	5	5	5	5	5	5	5	5	5	5	5	5	5	5	1	5	5	5	5	5	5	5	5	5	46.1237209582726	5	4	5	5
2	1	1	1	1	4	2	1	5	5	5	5	1	5	5	5	5	5	5	5	5	5	5	5	5	5	5	5	5	5	5	5	5	1	5	5	5	5	5	5	5	5	5	5	5	50.5906075258989	5	4	5	5
2	1	1	3	2	1	1	1	5	5	5	4	3	5	3	5	5	5	5	5	5	5	5	5	5	5	5	5	5	5	5	5	5	5	1	5	5	5	5	5	5	5	5	5	5	52.7474114949646	4.75	4	5	5
2	1	1	3	2	1	1	1	5	5	5	4	3	5	3	5	5	5	5	5	5	5	5	5	5	5	5	5	5	5	5	5	5	5	5	1	5	5	5	5	5	5	5	5	5	46.758443588569	4.75	4	5	5
1	1	1	3	2	1	1	1	5	5	5	4	4	5	5	5	5	5	5	5	5	4	4	5	5	5	5	5	5	5	5	3	5	5	5	1	5	5	5	5	5	5	5	4	4	53.9699714129413	4.75	4.75	4.5	5
2	1	1	2	1	4	2	3	5	5	4	5	4	5	5	5	5	5	5	5	5	5	5	5	5	5	5	5	5	5	5	5	5	1	5	5	5	5	5	5	5	5	5	5	5	48.6512222632733	4.75	4.75	5	5
2	1	1	2	1	4	2	3	5	5	4	5	4	5	5	5	5	5	5	5	5	5	5	5	5	5	5	5	5	5	5	5	5	5	1	5	5	5	5	5	5	5	5	5	5	49.1509595882391	4.75	4.75	5	5
1	1	1	1	1	1	1	2	5	5	5	5	4	4	4	4	5	5	5	5	5	5	5	5	5	5	5	5	5	5	5	5	5	5	5	1	5	5	5	5	5	5	5	5	5	47.0525081262229	5	4	5	5
1	1	1	1	1	1	1	2	5	5	5	5	4	4	4	4	5	5	5	5	5	5	5	5	5	5	5	5	5	5	5	5	5	1	5	5	5	5	5	5	5	5	5	5	5	49.6956830363849	5	4	5	5
1	1	1	2	1	1	1	1	5	5	5	5	4	5	5	5	5	5	5	5	5	5	5	5	5	5	5	5	5	5	5	5	5	5	1	5	5	5	5	5	5	5	5	5	5	50.5645139960839	5	4.75	5	5
1	1	1	2	1	1	1	1	5	5	5	5	4	5	5	5	5	5	5	5	5	5	5	5	5	5	5	5	5	5	5	5	5	5	5	1	5	5	5	5	5	5	5	5	5	50.9000138948349	5	4.75	5	5
1	1	1	1	1	1	1	3	5	4	5	4	5	5	5	5	5	5	5	5	5	5	5	5	5	5	5	5	5	5	5	5	5	5	1	5	5	5	5	5	5	5	5	5	5	51.2109177300705	4.5	5	5	5
1	1	1	1	1	1	1	3	5	4	5	4	5	5	5	5	5	5	5	5	5	5	5	5	5	5	5	5	5	5	5	5	5	5	5	1	5	5	5	5	5	5	5	5	5	50.200374237869	4.5	5	5	5
2	1	1	2	1	3	2	1	5	5	5	4	5	5	5	5	5	5	5	5	5	5	5	5	5	5	5	5	5	5	5	5	5	1	5	5	5	5	5	5	5	5	5	5	5	49.0044173779268	4.75	5	5	5
2	1	1	2	1	3	2	1	5	5	5	4	5	5	5	5	5	5	5	5	5	5	5	5	5	5	5	5	5	5	5	5	5	5	1	5	5	5	5	5	5	5	5	5	5	48.3197771229522	4.75	5	5	5
2	1	1	2	1	2	1	1	5	5	4	5	5	5	5	5	5	5	5	5	5	5	5	5	5	5	5	5	5	5	5	5	5	5	5	1	5	5	5	5	5	5	5	5	5	51.0911618000204	4.75	5	5	5
2	1	1	2	1	2	1	1	5	5	4	5	5	5	5	5	5	5	5	5	5	5	5	5	5	5	5	5	5	5	5	5	5	1	5	5	5	5	5	5	5	5	5	5	5	50.3617786986587	4.75	5	5	5
1	1	1	3	2	2	1	1	5	4	5	5	5	5	5	5	5	5	5	5	5	5	5	5	5	5	5	5	5	5	5	5	5	5	1	5	5	5	5	5	5	5	5	5	5	48.5530538600498	4.75	5	5	5
1	1	1	3	2	2	1	1	5	4	5	5	5	5	5	5	5	5	5	5	5	5	5	5	5	5	5	5	5	5	5	5	5	5	5	1	5	5	5	5	5	5	5	5	5	52.341826393412	4.75	5	5	5
2	1	1	3	2	1	1	1	4	5	5	5	5	5	5	5	5	5	5	5	5	5	5	5	5	5	5	5	5	5	5	5	5	5	5	5	5	5	5	5	5	5	5	5	5	46.1158781529012	4.75	5	5	5
2	1	1	1	1	1	1	5	4	5	5	5	5	5	5	5	5	5	5	5	5	5	5	5	5	5	5	5	5	5	5	5	5	5	5	5	5	5	5	5	5	5	5	5	5	54.8023755709223	4.75	5	5	5
1	1	1	2	1	1	1	1	4	5	5	5	5	5	5	5	5	5	5	5	5	5	5	5	5	5	5	5	5	5	5	5	5	5	5	5	5	5	5	5	5	5	5	5	5	50.605498312638	4.75	5	5	5
2	1	1	3	2	1	1	1	4	5	5	5	5	5	5	5	5	5	5	5	5	5	5	5	5	5	5	5	5	5	5	5	5	5	5	5	5	5	5	5	5	5	5	5	5	49.3229333352283	4.75	5	5	5
2	1	1	1	1	1	1	5	4	5	5	5	5	5	5	5	5	5	5	5	5	5	5	5	5	5	5	5	5	5	5	5	5	5	5	5	5	5	5	5	5	5	5	5	5	52.2667646088171	4.75	5	5	5
1	1	1	2	1	1	1	1	4	5	5	5	5	5	5	5	5	5	5	5	5	5	5	5	5	5	5	5	5	5	5	5	5	5	5	5	5	5	5	5	5	5	5	5	5	52.0446844389221	4.75	5	5	5
1	6	2	4	2	5	2	1	5	5	5	5	5	5	5	5	5	5	5	5	5	5	5	5	5	5	5	5	5	5	5	5	5	5	5	5	5	5	5	5	5	1	5	5	5	52.8772526994453	5	5	5	5
1	6	2	4	2	5	2	1	5	5	5	5	5	5	5	5	5	5	5	5	5	5	5	5	5	5	5	5	5	5	5	5	5	5	5	5	5	5	5	5	5	1	5	5	5	46.9553887758397	5	5	5	5
1	3	2	3	2	2	1	1	5	5	5	5	5	5	1	5	5	5	5	5	5	5	5	5	5	5	5	5	5	5	5	5	5	5	5	5	5	5	5	5	5	5	5	5	5	50.2083297993953	5	4	5	5
1	3	2	3	2	2	1	1	5	5	5	5	5	5	1	5	5	5	5	5	5	5	5	5	5	5	5	5	5	5	5	5	5	5	5	5	5	5	5	5	5	5	5	5	5	51.1316664057035	5	4	5	5
1	5	2	3	2	3	2	1	5	5	5	5	5	5	5	5	5	5	5	5	5	5	4	5	5	5	5	5	5	5	5	5	5	5	5	5	5	5	5	5	5	3	5	5	5	52.3547455539107	5	5	5	5
1	5	2	3	2	3	2	1	5	5	5	5	5	5	5	5	5	5	5	5	5	5	4	5	5	5	5	5	5	5	5	5	5	5	5	5	5	5	5	5	5	3	5	5	5	55.1916736223753	5	5	5	5
1	2	2	4	2	3	2	2	5	5	5	5	5	5	5	5	5	5	5	5	5	5	5	5	5	5	5	5	5	5	5	5	5	5	5	5	5	5	5	5	5	5	5	5	3	54.7720923011464	5	5	5	5
2	1	1	1	1	1	1	1	5	5	5	5	5	5	5	5	5	5	5	5	4	5	5	5	5	5	5	5	5	5	4	5	5	5	5	5	5	5	5	5	5	5	5	4	4	50.1984506226409	5	5	4.75	5
2	1	1	1	1	1	1	1	5	5	5	5	5	5	5	5	5	5	5	5	4	5	5	5	5	5	5	5	5	5	4	5	5	5	5	5	5	5	5	5	5	5	5	4	4	50.1273415829501	5	5	4.75	5
1	1	1	2	1	1	1	1	5	5	5	5	5	5	4	4	5	5	5	5	5	5	5	5	5	5	5	5	5	5	5	5	5	5	5	5	5	5	5	5	5	5	5	5	5	51.0621560661323	5	4.5	5	5
1	1	1	2	1	1	1	1	5	5	5	5	5	5	4	4	5	5	5	5	5	5	5	5	5	5	5	5	5	5	5	5	5	5	5	5	5	5	5	5	5	5	5	5	5	53.3170570216901	5	4.5	5	5
2	1	1	2	1	5	2	1	5	5	5	5	5	5	5	5	5	5	5	5	5	5	5	5	5	5	5	5	5	5	5	5	5	5	5	5	5	5	5	5	5	4	5	5	5	52.6123321679385	5	5	5	5
2	1	1	2	1	5	2	1	5	5	5	5	5	5	5	5	5	5	5	5	5	5	5	5	5	5	5	5	5	5	5	5	5	5	5	5	5	5	5	5	5	4	5	5	5	53.1786749502368	5	5	5	5
1	1	1	2	1	1	1	2	5	5	5	5	5	5	5	5	5	5	5	5	5	5	5	5	5	5	5	5	5	5	5	5	5	5	5	5	5	5	5	5	5	5	5	5	4	50.7592111728509	5	5	5	5
2	1	1	2	1	1	1	2	5	5	5	5	5	5	5	5	5	5	5	5	5	5	5	5	5	5	5	5	5	5	5	5	5	5	5	5	5	5	5	5	5	5	5	5	4	54.8531119949221	5	5	5	5
1	1	1	2	1	5	2	1	5	5	5	5	5	5	5	5	5	5	5	5	5	5	5	5	5	5	5	5	5	5	5	4	5	5	5	5	5	5	5	5	5	5	5	5	5	52.0239356808712	5	5	4.75	5
2	1	1	2	1	1	1	1	5	5	5	5	5	5	5	5	5	5	5	5	5	5	5	5	5	5	5	5	5	5	5	4	5	5	5	5	5	5	5	5	5	5	5	5	5	45.9724227570025	5	5	4.75	5
1	1	1	2	1	5	2	1	5	5	5	5	5	5	5	5	5	5	5	5	5	5	5	5	5	5	5	5	5	5	5	4	5	5	5	5	5	5	5	5	5	5	5	5	5	47.3509380142563	5	5	4.75	5
2	1	1	2	1	1	1	1	5	5	5	5	5	5	5	5	5	5	5	5	5	5	5	5	5	5	5	5	5	5	5	4	5	5	5	5	5	5	5	5	5	5	5	5	5	44.9465469158506	5	5	4.75	5
2	1	1	1	1	1	1	5	5	5	5	5	5	5	5	4	5	5	5	5	5	5	5	5	5	5	5	5	5	5	5	5	5	5	5	5	5	5	5	5	5	5	5	5	5	54.5759734452253	5	4.75	5	5
2	1	1	1	1	1	1	5	5	5	5	5	5	5	5	4	5	5	5	5	5	5	5	5	5	5	5	5	5	5	5	5	5	5	5	5	5	5	5	5	5	5	5	5	5	53.5156967912068	5	4.75	5	5
2	1	1	1	1	1	1	1	5	5	5	5	4	5	4	4	4	1	4	4	5	5	5	5	5	5	5	5	5	5	4	4	4	5	5	5	5	5	5	5	4	4	5	4	5	47.8514951174109	5	4.25	4.5	3.25
2	1	1	1	1	1	1	1	5	5	5	5	4	5	4	4	4	1	4	4	5	5	5	5	5	5	5	5	5	5	4	4	4	5	5	5	5	5	5	5	4	4	5	4	5	47.8135662095225	5	4.25	4.5	3.25
2	1	1	2	1	1	1	1	5	4	4	4	4	4	4	4	4	4	3	5	5	4	4	5	5	5	5	5	5	5	5	5	4	5	5	5	5	5	5	5	5	5	4	5	5	57.8346539041715	4.25	4	5	4
2	2	2	3	2	5	2	1	5	5	5	5	5	5	5	5	4	4	4	5	5	5	5	5	5	5	5	5	5	5	4	5	4	5	5	5	5	5	5	5	5	5	5	5	5	54.2538630857622	5	5	4.75	4.25
2	2	2	3	2	5	2	1	5	5	5	5	5	5	5	5	4	4	4	5	5	5	5	5	5	5	5	5	5	5	4	5	4	5	5	5	5	5	5	5	5	5	5	5	5	50.1889144753107	5	5	4.75	4.25
2	1	1	2	1	1	1	1	5	5	5	4	5	5	5	5	4	4	5	5	5	4	4	5	5	5	5	5	5	5	5	5	4	5	5	5	5	5	5	5	5	5	4	5	5	48.3841045130891	4.75	5	5	4.5
1	4	2	3	2	1	1	2	5	5	5	5	5	5	5	5	5	4	5	5	5	5	5	5	5	5	5	5	5	5	5	5	4	5	5	5	5	5	5	5	5	3	5	5	5	51.8131988611754	5	5	5	4.75
1	4	2	3	2	1	1	2	5	5	5	5	5	5	5	5	5	4	5	5	5	5	5	5	5	5	5	5	5	5	5	5	4	5	5	5	5	5	5	5	5	3	5	5	5	48.1834576890228	5	5	5	4.75
2	1	1	2	1	1	1	1	5	5	5	1	1	1	5	1	5	5	5	5	5	5	5	5	5	5	5	5	5	5	5	5	4	5	5	5	5	5	5	5	5	5	5	5	5	50.1168590865714	4	2	5	5
2	1	1	2	1	1	1	1	5	5	5	1	1	1	5	1	5	5	5	5	5	5	5	5	5	5	5	5	5	5	5	5	4	5	5	5	5	5	5	5	5	5	5	5	5	48.1371813372824	4	2	5	5
1	1	1	2	1	1	1	2	5	5	5	5	5	5	5	5	5	5	5	5	5	5	5	5	5	5	5	5	5	5	5	5	4	5	5	5	5	5	5	5	5	1	5	5	5	50.3521811369345	5	5	5	5
1	1	1	2	1	1	1	2	5	5	5	5	5	5	5	5	5	5	5	5	5	5	5	5	5	5	5	5	5	5	5	5	4	5	5	5	5	5	5	5	5	1	5	5	5	50.3936129171553	5	5	5	5
2	1	1	1	1	1	1	1	5	5	5	5	5	5	5	5	5	5	5	5	5	5	5	5	5	5	5	5	5	5	4	5	4	5	5	5	5	5	5	5	5	5	5	5	5	47.0483735592002	5	5	4.75	5
2	1	1	3	2	1	1	3	5	5	5	5	5	4	5	5	5	5	5	5	5	5	5	5	5	5	5	5	5	5	5	5	4	5	5	5	5	5	5	5	5	5	5	5	5	52.6549302381441	5	4.75	5	5
2	1	1	2	1	3	2	1	5	5	5	5	5	5	5	5	5	5	5	5	5	5	4	5	5	5	5	5	5	5	5	5	4	5	5	5	5	5	5	5	5	5	5	5	5	49.4102478861482	5	5	5	5
2	1	1	1	1	1	1	1	5	5	5	5	5	5	5	5	5	5	5	5	5	5	5	5	5	5	5	5	5	5	4	5	4	5	5	5	5	5	5	5	5	5	5	5	5	47.2229472479793	5	5	4.75	5
2	1	1	3	2	1	1	3	5	5	5	5	5	4	5	5	5	5	5	5	5	5	5	5	5	5	5	5	5	5	5	5	4	5	5	5	5	5	5	5	5	5	5	5	5	47.5405479735522	5	4.75	5	5
2	1	1	2	1	3	2	1	5	5	5	5	5	5	5	5	5	5	5	5	5	5	4	5	5	5	5	5	5	5	5	5	4	5	5	5	5	5	5	5	5	5	5	5	5	51.5883294203263	5	5	5	5
2	1	1	1	1	2	1	3	5	5	5	5	5	5	5	5	5	5	5	4	5	4	5	4	5	5	5	5	5	5	5	5	5	4	5	5	5	5	5	5	4	4	4	5	5	46.0470107920391	5	5	5	4.75
2	1	1	1	1	2	1	3	5	5	5	5	5	5	5	5	5	5	5	4	5	4	5	4	5	5	5	5	5	5	5	5	5	4	5	5	5	5	5	5	4	4	4	5	5	49.437251326706	5	5	5	4.75
2	1	1	1	1	2	1	3	5	5	5	5	5	5	5	5	5	5	5	4	5	4	5	4	5	5	5	5	5	5	5	5	5	4	5	5	5	5	5	5	4	4	4	5	5	52.9986388669761	5	5	5	4.75
2	1	1	1	1	2	1	3	5	5	5	5	5	5	5	5	5	5	5	4	5	4	5	4	5	5	5	5	5	5	5	5	5	4	5	5	5	5	5	5	4	4	4	5	5	49.2702783972203	5	5	5	4.75
2	1	1	2	1	2	1	1	5	4	4	4	4	4	4	4	4	4	1	5	4	4	4	4	5	5	5	5	5	5	5	5	5	4	5	5	5	5	5	5	5	5	5	5	5	45.4308012870316	4.25	4	5	3.5
2	1	1	2	1	2	1	1	5	5	5	5	5	5	5	5	4	4	4	5	4	4	4	4	5	5	5	5	5	5	5	5	5	4	5	5	5	5	5	5	5	5	5	5	5	45.3937663844597	5	5	5	4.25
1	1	1	2	1	1	1	1	4	4	3	3	3	5	4	4	4	4	1	4	4	4	4	4	5	5	5	4	5	5	4	4	4	4	5	5	5	5	5	5	4	4	5	4	4	48.6647946047477	3.5	4	4.5	3.25
1	1	1	2	1	1	1	1	4	5	4	5	5	4	4	5	1	1	4	4	4	4	4	4	5	5	5	4	5	5	4	4	4	4	5	5	5	5	5	5	4	4	5	4	4	50.1746974946255	4.5	4.5	4.5	2.5
2	1	1	2	1	2	1	5	5	5	5	5	5	4	3	5	2	2	4	5	4	5	2	4	5	5	5	5	5	5	5	4	4	4	5	5	5	5	5	5	5	3	4	4	4	46.7535841537877	5	4.25	4.75	3.25
1	3	2	5	2	5	2	5	5	4	4	4	5	5	4	5	4	5	4	2	4	5	5	5	4	4	5	5	5	4	2	3	2	1	5	5	5	5	5	5	5	4	4	4	3	49.2068877208782	4.25	4.75	3.5	3.75
2	1	1	2	1	4	2	3	4	4	4	4	4	4	4	4	4	4	1	4	4	5	5	5	5	5	5	4	5	5	5	4	5	5	4	5	5	5	5	5	4	4	5	5	4	46.005509955773	4	4	4.75	3.25
2	1	1	2	1	1	1	2	4	4	5	3	5	4	4	4	4	4	4	4	4	4	5	4	5	5	5	4	4	5	5	4	5	5	4	5	5	5	5	5	4	5	5	3	5	46.3626029227086	4	4.25	4.5	4
2	1	1	2	1	4	2	3	4	4	5	4	4	5	4	5	5	4	4	4	4	5	5	5	5	5	5	4	5	5	5	4	5	5	4	5	5	5	5	5	4	4	5	5	4	53.6673560259873	4.25	4.5	4.75	4.25
2	1	1	2	1	1	1	1	5	5	5	5	5	5	5	5	5	5	4	4	5	5	5	5	5	5	5	5	5	5	5	5	5	5	4	5	5	5	5	5	4	4	4	5	5	50.7971479942487	5	5	5	4.5
2	1	1	2	1	1	1	1	5	5	5	5	5	5	5	5	5	5	4	4	5	5	5	5	5	5	5	5	5	5	5	5	5	5	4	5	5	5	5	5	4	4	4	5	5	50.7214226559785	5	5	5	4.5
2	1	1	2	1	5	2	1	5	5	5	5	5	5	5	5	5	5	5	5	3	5	3	5	5	5	5	5	5	5	5	5	5	5	4	5	5	5	5	5	5	5	5	4	3	49.7097109833463	5	5	5	5
2	1	1	2	1	1	1	1	5	5	5	5	5	5	5	5	5	5	5	5	5	5	4	5	5	5	5	5	5	5	5	5	5	5	4	5	5	5	5	5	5	5	5	5	5	55.9816668134082	5	5	5	5
2	1	1	2	1	1	1	1	5	5	5	5	5	5	5	5	5	5	5	5	5	5	4	5	5	5	5	5	5	5	5	5	5	5	4	5	5	5	5	5	5	5	5	5	5	46.1439042400866	5	5	5	5
2	1	1	1	1	1	1	5	3	3	4	4	3	3	3	3	3	3	3	4	4	4	4	5	5	5	5	5	5	5	5	5	4	5	4	5	5	5	5	5	4	4	4	5	5	52.918762347874	3.5	3	5	3.25
2	1	1	1	1	1	1	5	3	3	4	3	2	4	3	5	3	4	3	4	4	4	4	5	5	5	5	5	5	5	5	5	4	5	4	5	5	5	5	5	4	4	4	5	5	52.9404053603908	3.25	3.5	5	3.5
2	5	2	4	2	1	1	1	5	4	4	4	4	4	4	4	4	4	1	5	5	5	4	5	5	5	5	5	5	5	5	5	4	5	4	5	5	5	5	5	5	1	4	5	5	46.6500852267178	4.25	4	5	3.5
2	5	2	4	2	1	1	1	5	4	5	5	5	5	5	5	5	5	5	5	5	5	4	5	5	5	5	5	5	5	5	5	4	5	4	5	5	5	5	5	5	1	4	5	5	51.4535256670632	4.75	5	5	5
1	6	2	4	2	2	1	1	5	5	5	5	5	5	5	5	5	5	2	5	5	5	4	4	5	5	5	5	5	5	5	5	5	4	4	5	5	5	5	5	5	5	5	5	5	51.0157581762631	5	5	5	4.25
2	1	1	1	1	3	2	1	5	4	5	5	4	5	5	5	5	5	5	5	5	5	5	4	5	5	5	5	5	5	5	5	5	4	4	5	5	5	5	5	5	5	5	5	5	48.5340568127784	4.75	4.75	5	5
2	1	1	1	1	3	2	1	5	4	5	5	4	5	5	5	5	5	5	5	5	5	5	4	5	5	5	5	5	5	5	5	5	4	4	5	5	5	5	5	5	5	5	5	5	49.5879479786498	4.75	4.75	5	5
1	6	2	4	2	2	1	1	5	5	5	5	4	4	5	4	5	5	5	5	5	5	4	4	5	5	5	5	5	5	5	5	5	4	4	5	5	5	5	5	5	5	5	5	5	52.8730937968343	5	4.25	5	5
2	1	1	1	1	1	1	1	5	5	5	5	5	5	4	5	5	5	5	5	5	5	5	4	5	5	5	5	5	5	5	5	5	4	4	5	5	5	5	5	5	5	5	5	5	44.5341490174089	5	4.75	5	5
2	1	1	1	1	1	1	1	5	5	5	5	5	5	4	5	5	5	5	5	5	5	5	4	5	5	5	5	5	5	5	5	5	4	4	5	5	5	5	5	5	5	5	5	5	50.6372629453379	5	4.75	5	5
2	1	1	1	1	2	1	1	5	5	5	5	5	5	5	5	5	5	5	5	5	5	5	5	5	5	5	5	5	5	3	1	2	5	3	5	5	5	5	5	5	5	5	5	5	50.0167396117172	5	5	3.5	5
2	1	1	1	1	2	1	1	5	5	5	5	5	5	5	5	5	5	5	5	5	5	5	5	5	5	5	5	5	5	3	1	2	5	3	5	5	5	5	5	5	5	5	5	5	50.3954181751862	5	5	3.5	5
2	1	1	1	1	1	1	1	5	5	5	5	5	5	5	5	5	5	4	5	5	5	5	5	4	5	5	5	5	5	5	5	5	5	5	4	5	5	5	5	5	5	5	5	5	50.9121943884095	5	5	5	4.75
2	1	1	1	1	1	1	1	5	5	5	5	5	5	5	5	5	5	4	5	5	5	5	5	4	5	5	5	5	5	5	5	5	5	5	4	5	5	5	5	5	5	5	5	5	53.6773620421925	5	5	5	4.75
2	1	1	2	1	1	1	1	5	5	5	5	5	5	5	5	5	4	5	5	5	5	5	5	4	5	5	5	5	5	5	5	5	5	5	4	5	5	5	5	5	5	5	5	5	45.2507570418538	5	5	5	4.75
2	1	1	2	1	1	1	1	5	5	5	5	5	5	5	5	5	4	5	5	5	5	5	5	4	5	5	5	5	5	5	5	5	5	5	4	5	5	5	5	5	5	5	5	5	47.4772338682054	5	5	5	4.75
1	1	1	3	2	1	1	1	5	4	4	5	5	5	5	5	4	3	4	4	4	5	3	4	4	5	5	5	5	5	5	5	4	4	5	4	5	5	5	5	4	4	4	5	4	46.7851276751268	4.5	5	5	3.75
1	1	1	2	1	1	1	1	5	5	5	5	5	5	5	5	5	5	5	5	5	5	3	5	4	5	5	5	5	5	5	5	4	5	4	4	5	5	5	5	5	1	5	5	5	51.2466237150598	5	5	5	5
2	1	1	2	1	2	1	1	5	5	5	5	4	5	5	5	4	4	5	5	3	4	4	5	4	5	5	5	5	5	4	3	3	5	4	4	5	5	5	5	5	5	3	5	3	48.9380636288362	5	4.75	4.25	4.5
2	1	1	2	1	1	1	1	5	4	4	4	4	4	4	4	4	4	1	5	5	4	4	4	4	5	5	5	5	5	5	5	5	4	4	4	5	5	5	5	5	5	5	4	4	47.9301559968111	4.25	4	5	3.5
2	1	1	2	1	1	1	1	5	5	5	4	5	5	5	5	4	4	4	5	5	4	4	4	4	5	5	5	5	5	5	5	5	4	4	4	5	5	5	5	5	5	5	4	4	49.3714071956211	4.75	5	5	4.25
2	1	1	1	1	1	1	1	4	4	4	4	4	4	4	4	4	4	1	4	5	5	5	4	4	5	5	5	5	5	5	5	4	4	4	4	5	5	5	5	4	4	4	5	4	47.210921844476	4	4	5	3.25
2	1	1	1	1	1	1	1	4	4	5	5	4	5	4	5	4	4	4	4	5	5	5	4	4	5	5	5	5	5	5	5	4	4	4	4	5	5	5	5	4	4	4	5	4	55.8785638179738	4.5	4.5	5	4
2	1	1	1	1	1	1	2	4	4	4	4	5	4	4	4	5	5	4	4	4	4	4	4	4	4	4	4	4	4	4	4	4	4	4	4	5	5	5	5	3	3	3	5	5	46.9375772329978	4	4.25	4	4.5
1	3	2	5	2	5	2	5	4	5	5	5	4	4	4	5	4	5	4	5	4	5	5	4	5	5	4	4	4	5	5	4	2	3	3	2	5	5	5	5	4	4	4	4	1	51.5535659234527	4.75	4.25	4.5	4.5
1	3	2	5	2	5	2	5	4	5	5	5	4	4	4	5	4	5	4	5	4	5	5	4	5	5	4	4	4	5	5	4	2	3	3	2	5	5	5	5	4	4	4	4	1	54.8267492426829	4.75	4.25	4.5	4.5
1	3	2	5	2	5	2	5	4	5	5	5	4	4	4	5	4	5	4	5	4	5	5	4	5	5	4	4	4	5	5	4	2	3	3	2	5	5	5	5	4	4	4	4	1	50.2332863062063	4.75	4.25	4.5	4.5
1	3	2	5	2	5	2	5	4	5	5	5	4	4	4	5	4	5	4	5	4	5	5	4	5	5	4	4	4	5	5	4	2	3	3	2	5	5	5	5	4	4	4	4	1	53.2801413768617	4.75	4.25	4.5	4.5
1	3	2	5	2	5	2	5	4	5	5	5	4	4	4	5	4	5	4	5	4	5	5	4	5	5	4	4	4	5	5	4	2	3	3	2	5	5	5	5	4	4	4	4	2	51.9121413235126	4.75	4.25	4.5	4.5
1	3	2	5	2	5	2	5	4	5	5	5	4	4	4	5	4	5	4	5	4	5	5	4	5	5	4	4	4	5	5	4	2	3	3	2	5	5	5	5	4	4	4	4	2	48.3528993598327	4.75	4.25	4.5	4.5
1	3	2	5	2	5	2	5	4	5	5	5	4	4	4	5	4	5	4	5	4	5	5	4	5	5	4	4	4	5	5	4	2	3	3	2	5	5	5	5	4	4	4	4	3	50.4506613923182	4.75	4.25	4.5	4.5
1	3	2	5	2	5	2	5	4	5	5	5	4	4	4	5	4	5	4	5	4	5	5	4	5	5	4	4	4	5	5	4	2	3	3	2	5	5	5	5	4	4	4	4	3	52.5424444408342	4.75	4.25	4.5	4.5
1	3	2	5	2	5	2	5	4	5	5	5	4	4	4	5	4	5	4	5	4	5	5	4	5	5	4	4	4	5	5	4	2	3	3	2	5	5	5	5	4	4	4	4	3	50.2944044532595	4.75	4.25	4.5	4.5
1	3	2	5	2	5	2	5	4	5	5	5	4	4	4	5	4	5	4	5	4	5	5	4	5	5	4	4	4	5	5	4	2	3	3	2	5	5	5	5	4	4	4	4	3	43.797155514268	4.75	4.25	4.5	4.5
1	3	2	5	2	5	2	5	4	5	5	5	4	4	4	5	4	5	4	5	4	5	5	4	5	5	4	4	4	5	5	4	2	3	3	2	5	5	5	5	4	4	4	4	3	50.5368357493076	4.75	4.25	4.5	4.5
1	3	2	5	2	5	2	5	4	5	5	5	4	4	4	5	4	5	4	5	4	5	5	4	5	5	4	4	4	5	5	4	2	3	3	2	5	5	5	5	4	4	4	4	3	56.4168878676947	4.75	4.25	4.5	4.5
1	3	2	5	2	5	2	5	4	5	5	5	4	4	4	5	4	5	4	5	4	5	5	4	5	5	4	4	4	5	5	4	2	3	3	2	5	5	5	5	4	4	4	4	3	55.1178864426911	4.75	4.25	4.5	4.5
1	3	2	5	2	5	2	5	4	5	5	5	4	4	4	5	4	5	4	5	4	5	5	4	5	5	4	4	4	5	5	4	2	3	3	2	5	5	5	5	4	4	4	4	3	51.8748651551746	4.75	4.25	4.5	4.5
1	3	2	5	2	5	2	5	4	5	5	5	4	4	4	5	4	5	4	5	4	5	5	4	5	5	4	4	4	5	5	4	2	3	3	2	5	5	5	5	4	4	4	4	3	52.1717539966006	4.75	4.25	4.5	4.5
1	3	2	5	2	5	2	5	4	5	5	5	4	4	4	5	4	5	4	5	4	5	5	4	5	5	4	4	4	5	5	4	2	3	3	2	5	5	5	5	4	4	4	4	3	47.0558553947384	4.75	4.25	4.5	4.5
1	3	2	5	2	5	2	5	4	5	5	5	4	4	4	5	4	5	4	5	4	5	5	4	5	5	4	4	4	5	5	4	2	3	3	2	5	5	5	5	4	4	4	4	3	55.3928226826689	4.75	4.25	4.5	4.5
1	3	2	5	2	5	2	5	4	5	5	5	4	4	4	5	4	5	4	5	4	5	5	4	5	5	4	4	4	5	5	4	2	3	3	2	5	5	5	5	4	4	4	4	3	49.2966399491929	4.75	4.25	4.5	4.5
1	3	2	5	2	5	2	5	4	5	5	5	4	4	4	5	4	5	4	5	4	5	5	4	5	5	4	4	4	5	5	4	2	3	3	2	5	5	5	5	4	4	4	4	3	52.6107563631909	4.75	4.25	4.5	4.5
1	3	2	5	2	5	2	5	4	5	5	5	4	4	4	5	4	5	4	5	4	5	5	4	5	5	4	4	4	5	5	4	2	3	3	2	5	5	5	5	4	4	4	4	5	49.7934026456087	4.75	4.25	4.5	4.5
1	3	2	5	2	5	2	5	4	5	5	5	4	4	4	5	4	5	4	5	4	5	5	4	5	5	4	4	4	5	5	4	2	3	3	2	5	5	5	5	4	4	4	4	5	46.7268330416153	4.75	4.25	4.5	4.5
1	3	2	5	2	5	2	5	4	5	5	5	4	4	4	5	4	5	4	5	4	5	5	4	5	5	4	4	4	5	5	4	2	3	3	2	5	5	5	5	4	4	4	4	5	45.6474030741582	4.75	4.25	4.5	4.5
1	3	2	5	2	5	2	5	4	5	5	5	4	4	4	5	4	5	4	5	4	5	5	4	5	5	4	4	4	5	5	4	2	3	3	2	5	5	5	5	4	4	4	4	5	46.2177182059178	4.75	4.25	4.5	4.5
1	3	2	5	2	5	2	5	4	5	5	5	4	4	4	5	4	5	4	5	4	5	5	4	5	5	4	4	4	5	5	4	2	3	3	2	5	5	5	5	4	4	4	4	5	48.7248294710911	4.75	4.25	4.5	4.5
1	3	2	5	2	5	2	5	4	5	5	5	4	4	4	5	4	5	4	5	4	5	5	4	5	5	4	4	4	5	5	4	2	3	3	2	5	5	5	5	4	4	4	4	5	52.4760583143863	4.75	4.25	4.5	4.5
1	3	2	5	2	5	2	5	4	5	5	5	4	4	4	5	4	5	4	5	4	5	5	4	5	5	4	4	4	5	5	4	2	3	3	2	5	5	5	5	4	4	4	4	5	48.272866694538	4.75	4.25	4.5	4.5
1	3	2	5	2	5	2	5	4	5	5	5	4	4	4	5	4	5	4	5	4	5	5	4	5	5	4	4	4	5	5	4	2	3	3	2	5	5	5	5	4	4	4	4	5	50.1989846862909	4.75	4.25	4.5	4.5
1	3	2	5	2	5	2	5	4	5	5	5	4	4	4	5	4	5	4	5	4	5	5	4	5	5	4	4	4	5	5	4	2	3	3	2	5	5	5	5	4	4	4	4	5	49.9812966677269	4.75	4.25	4.5	4.5
1	3	2	5	2	5	2	5	4	5	5	5	4	4	4	5	4	5	4	5	4	5	5	4	5	5	4	4	4	5	5	4	2	3	3	2	5	5	5	5	4	4	4	4	5	50.7483887578574	4.75	4.25	4.5	4.5
1	3	2	5	2	5	2	5	4	5	5	5	4	4	4	5	4	5	4	5	4	5	5	4	5	5	4	4	4	5	5	4	2	3	3	2	5	5	5	5	4	4	4	4	5	49.5715904323752	4.75	4.25	4.5	4.5
1	3	2	5	2	5	2	5	4	5	5	5	4	4	4	5	4	5	4	5	4	5	5	4	5	5	4	4	4	5	5	4	2	3	3	2	5	5	5	5	4	4	4	4	5	48.4211596602854	4.75	4.25	4.5	4.5
[truncated: 69 more rows]
[truncated: 6 more columns]
